# Supplementary material for: Poly[μ2-aqua-aqua­[μ3-N-butyl-N-(2-hy­droxy­ethyl)di­thio­carbamato-κ3 O,O′:S]sodium]
Source: Acta Crystallogr E Crystallogr Commun. 2016 Jan 20;72(Pt 2):196–8. doi: 10.1107/S2056989016000657 (PMC4770959; doi:10.1107/S2056989016000657)
Supplement: Supplementary file 1 [file e-72-00196-sup1.cif]

##############################################################################
#                                                                            #
# This CIF contains the data in a paper accepted for publication in          #
# Acta Crystallographica Section E. It conforms to the requirements of       #
# Notes for Authors for Acta Crystallographica Section E, and has been       #
# peer reviewed under the auspices of the IUCr Commission on Journals.       #
#                                                                            #
# Full details of the Crystallographic Information File format               #
# are given in the paper "The Crystallographic Information File (CIF):       #
# a New Standard Archive File for Crystallography" by S. R. Hall, F. H.      #
# Allen and I. D. Brown [Acta Cryst. (1991), A47, 655-685].                  #
#                                                                            #
# The current version of the core CIF dictionary is obtainable from          #
# ftp://ftp.iucr.org/pub/cif_core.dic.                                       #
#                                                                            #
# Software is freely available for graphical display of the structure(s)     #
# in this CIF. For information consult the CIF software page                 #
# http://www.iucr.org/resources/cif/software.                                #
#                                                                            #
# This file may be used for bona fide research purposes within the           #
# scientific community so long as proper attribution is given to the journal # 
# article from which it was obtained.                                        #
#                                                                            #
##############################################################################
data_I
_database_code_depnum_ccdc_archive 'CCDC 1447132'
_audit_creation_method     'SHELXL-2014/7'
_journal_date_recd_electronic     2015-11-27
_journal_date_accepted     2016-01-13
_journal_name_full     'Acta Crystallographica, Section E'
_journal_year     2016
_journal_volume     72
_journal_issue      2
_journal_page_first     196
_journal_page_last     198
_journal_paper_category     GM
_journal_paper_doi     10.1107/S2056989016000657
_journal_coeditor_code     CV5500
_publ_contact_author_name     'Ray J. Butcher'
_publ_contact_author_address
;
Department of Chemistry
Howard University
525 College Street NW
Washington
DC 20059
USA
;
_publ_contact_author_email     'rbutcher99@yahoo.com'
_publ_contact_author_fax     '202-806-5442'
_publ_contact_author_phone     '202-806-9892'
_publ_section_title
;\
Poly[\m~2~-aqua-aqua[\m~3~-<i>N</i>-butyl-<i>N</i>-(2-hydroxyethyl)\
dithiocarbamato-\k^3^<i>O</i>,<i>O</i>':<i>S</i>]sodium]
;
loop_
    _publ_author_name
    _publ_author_footnote
    _publ_author_address
    'Bhat, Muzzaffar A.' .
;
School of Studies in Chemistry,
Jiwaji University,
Gwalior 474 011
India
;
    'Jain, Shalini' .
;
School of Studies in Chemistry,
Jiwaji University,
Gwalior 474 011
India
;
    'Srivastava, Sanjay K.' .
;
School of Studies in Chemistry,
Jiwaji University,
Gwalior 474 011
India
;
    'Butcher, Ray J.' .
;
Department of Chemistry
Howard University
525 College Street NW
Washington
DC 20059
USA
;
    'Wikaira, Jan' .
;
Department of Chemistry
University of Canterbury
Private Bag 4800, Christchurch
New Zealand
;
_publ_section_synopsis
;
The title molecule with empirical formula,
[Na(\m~3~-C~6~H~14~ONCS~2~)(\m~2~-H~2~O)(H~2~O)], contains a triply bridging
<i>N</i>-butyl-<i>N</i>-(2-hydroxyethyl)dithiocarbamate anion and forms a
two-dimensional polymer.
;
_chemical_name_systematic
;\
Poly[\m~2~-aqua-aqua[\m~3~-<i>N</i>-butyl-<i>N</i>-(2-\
hydroxyethyl)dithiocarbamato-\
\k^3^<i>O</i>,<i>O</i>':<i>S</i>]sodium]
;
_chemical_name_common     ?
_chemical_formula_moiety     'C7 H18 N Na O3 S2'
_chemical_formula_sum     'C7 H18 N Na O3 S2'
_chemical_formula_iupac     '[Na (C7 H14 N O S2) (H2 O)2]'
_chemical_formula_weight     251.33
_shelx_space_group_comment
;
The symmetry employed for this shelxl refinement is uniquely defined
by the following loop, which should always be used as a source of
symmetry information in preference to the above space-group names.
They are only intended as comments.
;
_space_group_crystal_system     monoclinic
_space_group_name_H-M_alt     'P 21/c'
_space_group_name_Hall     '-P 2ybc'
loop_
    _space_group_symop_operation_xyz
    'x, y, z'
    '-x, y+1/2, -z+1/2'
    '-x, -y, -z'
    'x, -y-1/2, z-1/2'
_cell_length_a     15.6223(3)
_cell_length_b     5.83790(10)
_cell_length_c     14.7114(3)
_cell_angle_alpha     90
_cell_angle_beta     101.868(2)
_cell_angle_gamma     90
_cell_volume     1313.02(4)
_cell_formula_units_Z     4
_cell_measurement_reflns_used     4003
_cell_measurement_theta_min     3.0830
_cell_measurement_theta_max     76.5510
_cell_measurement_temperature     120(2)
_exptl_crystal_description
;
chunk
;
_exptl_crystal_colour     colorless
_exptl_crystal_size_max     0.39
_exptl_crystal_size_mid     0.31
_exptl_crystal_size_min     0.24
_exptl_crystal_density_diffrn     1.271
_exptl_crystal_density_meas     ?
_exptl_crystal_density_method     ?
_exptl_crystal_F_000     536
_exptl_absorpt_coefficient_mu     3.901
_exptl_absorpt_correction_type     multi-scan
_exptl_absorpt_process_details
;
(CrysAlis PRO; Agilent, 2012)
;
_shelx_estimated_absorpt_T_min     ?
_shelx_estimated_absorpt_T_max     ?
_exptl_absorpt_correction_T_min     0.66040
_exptl_absorpt_correction_T_max     1.00000
_diffrn_ambient_temperature     120(2)
_diffrn_radiation_type     CuK\a
_diffrn_radiation_wavelength     1.54184
_diffrn_measurement_device_type
           'Agilent SuperNova Dual Source diffractometer with an Atlas detector'
_diffrn_measurement_method     '\w scans'
_diffrn_detector_area_resol_mean     10.6501
_diffrn_reflns_number     5973
_diffrn_reflns_av_R_equivalents     0.0189
_diffrn_reflns_theta_min     2.890
_diffrn_reflns_theta_max     76.442
_diffrn_reflns_theta_full     67.500
_diffrn_measured_fraction_theta_max     0.990
_diffrn_measured_fraction_theta_full     1.000
_diffrn_reflns_limit_h_min     -19
_diffrn_reflns_limit_h_max     17
_diffrn_reflns_limit_k_min     -7
_diffrn_reflns_limit_k_max     4
_diffrn_reflns_limit_l_min     -18
_diffrn_reflns_limit_l_max     17
_refine_special_details     ?
_reflns_number_total     2731
_reflns_number_gt     2617
_reflns_threshold_expression     'I > 2\s(I)'
_refine_ls_structure_factor_coef     Fsqd
_refine_ls_matrix_type     full
_refine_ls_R_factor_all     0.0299
_refine_ls_R_factor_gt     0.0288
_refine_ls_wR_factor_gt     0.0789
_refine_ls_wR_factor_ref     0.0798
_refine_ls_goodness_of_fit_ref     1.052
_refine_ls_restrained_S_all     1.052
_refine_ls_number_reflns     2731
_refine_ls_number_parameters     149
_refine_ls_number_restraints     0
_refine_ls_hydrogen_treatment     mixed
_refine_ls_weighting_scheme     calc
_refine_ls_weighting_details
              'w=1/[\s^2^(Fo^2^)+(0.0516P)^2^+0.3898P] where P=(Fo^2^+2Fc^2^)/3'
_atom_sites_solution_hydrogens     mixed
_atom_sites_solution_primary     ?
_atom_sites_solution_secondary     ?
_refine_ls_shift/su_max     0.001
_refine_ls_shift/su_mean     0.000
_refine_diff_density_max     0.292
_refine_diff_density_min     -0.387
_refine_ls_extinction_method
;
SHELXL2014 (Sheldrick, 2008)
;
_refine_ls_extinction_coef     0.0041(4)
_refine_ls_extinction_expression
                                  'Fc^*^=kFc[1+0.001xFc^2^\l^3^/sin(2\q)]^-1/4^'
loop_
    _atom_type_symbol
    _atom_type_description
    _atom_type_scat_dispersion_real
    _atom_type_scat_dispersion_imag
    _atom_type_scat_source
    'C' 'C' 0.0181 0.0091
                         'International Tables Vol C Tables 4.2.6.8 and 6.1.1.4'
    'H' 'H' 0.0000 0.0000
                         'International Tables Vol C Tables 4.2.6.8 and 6.1.1.4'
    'N' 'N' 0.0311 0.0180
                         'International Tables Vol C Tables 4.2.6.8 and 6.1.1.4'
    'O' 'O' 0.0492 0.0322
                         'International Tables Vol C Tables 4.2.6.8 and 6.1.1.4'
    'Na' 'Na' 0.1353 0.1239
                         'International Tables Vol C Tables 4.2.6.8 and 6.1.1.4'
    'S' 'S' 0.3331 0.5567
                         'International Tables Vol C Tables 4.2.6.8 and 6.1.1.4'
_computing_data_collection
;
CrysAlis PRO (Agilent, 2012)
;
_computing_cell_refinement
;
CrysAlis PRO (Agilent, 2012)
;
_computing_data_reduction
;
CrysAlis PRO (Agilent, 2012)
;
_computing_structure_solution
;
SHELXTL (Sheldrick, 2008)
;
_computing_structure_refinement
;
SHELXL2014 (Sheldrick, 2015)
;
_computing_molecular_graphics
;
SHELXTL (Sheldrick, 2008)
;
_computing_publication_material
;
SHELXTL (Sheldrick, 2008)
;
loop_
    _atom_site_type_symbol
    _atom_site_label
    _atom_site_fract_x
    _atom_site_fract_y
    _atom_site_fract_z
    _atom_site_U_iso_or_equiv
    _atom_site_adp_type
    _atom_site_calc_flag
    _atom_site_occupancy
    _atom_site_disorder_assembly
    _atom_site_disorder_group
    Na Na1 0.44835(3) 0.26004(8) 0.45654(3) 0.01595(14) Uani d 1 . .
    S S1 0.76058(2) 0.34854(5) 0.14289(2) 0.01645(11) Uani d 1 . .
    S S2 0.60961(2) 0.50629(5) 0.22351(2) 0.01569(11) Uani d 1 . .
    O O1 0.59309(6) 0.09872(16) 0.47496(6) 0.0155(2) Uani d 1 . .
    H H1O 0.6306(14) 0.125(4) 0.5218(15) 0.035(5) Uiso d 1 . .
    O O1W 0.50061(6) 0.58495(17) 0.39025(6) 0.0172(2) Uani d 1 . .
    H H1W1 0.5325(15) 0.551(4) 0.3542(15) 0.039(6) Uiso d 1 . .
    H H1W2 0.4670(16) 0.686(4) 0.3609(16) 0.046(6) Uiso d 1 . .
    O O2W 0.30199(7) 0.34773(19) 0.44462(7) 0.0220(2) Uani d 1 . .
    H H2W1 0.2792(15) 0.233(4) 0.4121(16) 0.041(6) Uiso d 1 . .
    H H2W2 0.2843(15) 0.462(4) 0.4197(15) 0.036(6) Uiso d 1 . .
    N N1 0.73937(7) 0.23989(18) 0.31192(7) 0.0149(2) Uani d 1 . .
    C C1 0.70580(8) 0.3542(2) 0.23350(8) 0.0138(2) Uani d 1 . .
    C C2 0.70139(8) 0.2560(2) 0.39489(8) 0.0154(3) Uani d 1 . .
    H H2A 0.6735 0.4079 0.3964 0.019 Uiso calc 1 . .
    H H2B 0.7485 0.2424 0.4510 0.019 Uiso calc 1 . .
    C C3 0.63355(8) 0.0692(2) 0.39629(8) 0.0167(3) Uani d 1 . .
    H H3A 0.5884 0.0758 0.3383 0.020 Uiso calc 1 . .
    H H3B 0.6621 -0.0828 0.3996 0.020 Uiso calc 1 . .
    C C4 0.82101(9) 0.1072(2) 0.32374(9) 0.0197(3) Uani d 1 . .
    H H4A 0.8270 0.0440 0.2629 0.024 Uiso calc 1 . .
    H H4B 0.8184 -0.0229 0.3662 0.024 Uiso calc 1 . .
    C C5 0.90068(9) 0.2546(3) 0.36299(10) 0.0269(3) Uani d 1 . .
    H H5A 0.9006 0.3906 0.3228 0.032 Uiso calc 1 . .
    H H5B 0.8963 0.3091 0.4256 0.032 Uiso calc 1 . .
    C C6 0.98645(11) 0.1266(4) 0.36977(15) 0.0465(5) Uani d 1 . .
    H H6A 0.9929 0.0811 0.3067 0.056 Uiso calc 1 . .
    H H6B 0.9852 -0.0147 0.4067 0.056 Uiso calc 1 . .
    C C7 1.06488(12) 0.2721(5) 0.41491(19) 0.0658(8) Uani d 1 . .
    H H7A 1.1185 0.1809 0.4213 0.099 Uiso calc 1 . .
    H H7B 1.0576 0.3224 0.4764 0.099 Uiso calc 1 . .
    H H7C 1.0689 0.4063 0.3760 0.099 Uiso calc 1 . .
loop_
    _atom_site_aniso_label
    _atom_site_aniso_U_11
    _atom_site_aniso_U_22
    _atom_site_aniso_U_33
    _atom_site_aniso_U_12
    _atom_site_aniso_U_13
    _atom_site_aniso_U_23
    Na1 0.0155(3) 0.0175(3) 0.0152(2) -0.00088(18) 0.00403(19) 0.00032(18)
    S1 0.01710(17) 0.02187(18) 0.01177(17) 0.00208(11) 0.00623(12) 0.00148(10)
    S2 0.01414(17) 0.02106(18) 0.01238(17) 0.00310(10) 0.00394(11) 0.00173(10)
    O1 0.0133(4) 0.0226(5) 0.0114(4) -0.0007(3) 0.0044(3) 0.0013(3)
    O1W 0.0175(4) 0.0200(5) 0.0152(4) 0.0025(4) 0.0061(4) 0.0011(4)
    O2W 0.0203(5) 0.0190(5) 0.0257(5) 0.0024(4) 0.0024(4) -0.0033(4)
    N1 0.0121(5) 0.0214(5) 0.0118(5) 0.0007(4) 0.0040(4) 0.0013(4)
    C1 0.0136(6) 0.0157(6) 0.0118(5) -0.0035(4) 0.0020(4) -0.0014(4)
    C2 0.0141(6) 0.0226(6) 0.0100(5) -0.0014(5) 0.0036(4) 0.0014(4)
    C3 0.0174(6) 0.0211(6) 0.0130(6) -0.0013(5) 0.0062(4) -0.0006(5)
    C4 0.0166(6) 0.0260(6) 0.0167(6) 0.0060(5) 0.0038(5) 0.0034(5)
    C5 0.0143(7) 0.0410(9) 0.0250(7) 0.0026(6) 0.0027(5) -0.0022(6)
    C6 0.0172(8) 0.0670(13) 0.0528(11) 0.0100(8) 0.0015(7) -0.0184(10)
    C7 0.0139(8) 0.0942(19) 0.0856(18) 0.0041(10) 0.0015(9) -0.0321(15)
_geom_special_details
;
 All esds (except the esd in the dihedral angle between two l.s. planes)
 are estimated using the full covariance matrix.  The cell esds are taken
 into account individually in the estimation of esds in distances, angles
 and torsion angles; correlations between esds in cell parameters are only
 used when they are defined by crystal symmetry.  An approximate (isotropic)
 treatment of cell esds is used for estimating esds involving l.s. planes.
;
loop_
    _geom_bond_atom_site_label_1
    _geom_bond_atom_site_label_2
    _geom_bond_site_symmetry_2
    _geom_bond_distance
    _geom_bond_publ_flag
    Na1 O2W . 2.3142(11) ?
    Na1 O1W . 2.3544(11) ?
    Na1 O1W 3_666 2.4074(11) ?
    Na1 O1 . 2.4128(10) ?
    Na1 O1 3_656 2.4677(10) ?
    Na1 S2 2_645 3.0074(6) ?
    Na1 Na1 3_666 3.3527(10) ?
    Na1 Na1 3_656 3.5509(10) ?
    Na1 H2W1 . 2.59(2) ?
    S1 C1 . 1.7261(13) ?
    S2 C1 . 1.7256(13) ?
    S2 Na1 2_655 3.0073(6) ?
    O1 C3 . 1.4386(14) ?
    O1 Na1 3_656 2.4677(10) ?
    O1 H1O . 0.82(2) ?
    O1W Na1 3_666 2.4074(10) ?
    O1W H1W1 . 0.82(2) ?
    O1W H1W2 . 0.85(3) ?
    O2W H2W1 . 0.86(2) ?
    O2W H2W2 . 0.78(2) ?
    N1 C1 . 1.3425(16) ?
    N1 C2 . 1.4658(15) ?
    N1 C4 . 1.4717(16) ?
    C2 C3 . 1.5237(17) ?
    C2 H2A . 0.9900 ?
    C2 H2B . 0.9900 ?
    C3 H3A . 0.9900 ?
    C3 H3B . 0.9900 ?
    C4 C5 . 1.525(2) ?
    C4 H4A . 0.9900 ?
    C4 H4B . 0.9900 ?
    C5 C6 . 1.519(2) ?
    C5 H5A . 0.9900 ?
    C5 H5B . 0.9900 ?
    C6 C7 . 1.526(3) ?
    C6 H6A . 0.9900 ?
    C6 H6B . 0.9900 ?
    C7 H7A . 0.9800 ?
    C7 H7B . 0.9800 ?
    C7 H7C . 0.9800 ?
loop_
    _geom_angle_atom_site_label_1
    _geom_angle_atom_site_label_2
    _geom_angle_atom_site_label_3
    _geom_angle_site_symmetry_1
    _geom_angle_site_symmetry_3
    _geom_angle
    _geom_angle_publ_flag
    O2W Na1 O1W . . 102.22(4) ?
    O2W Na1 O1W . 3_666 96.88(4) ?
    O1W Na1 O1W . 3_666 90.49(4) ?
    O2W Na1 O1 . . 169.54(4) ?
    O1W Na1 O1 . . 87.95(4) ?
    O1W Na1 O1 3_666 . 85.37(4) ?
    O2W Na1 O1 . 3_656 83.15(4) ?
    O1W Na1 O1 . 3_656 174.49(4) ?
    O1W Na1 O1 3_666 3_656 90.05(4) ?
    O1 Na1 O1 . 3_656 86.64(3) ?
    O2W Na1 S2 . 2_645 85.90(3) ?
    O1W Na1 S2 . 2_645 95.69(3) ?
    O1W Na1 S2 3_666 2_645 172.54(3) ?
    O1 Na1 S2 . 2_645 90.69(3) ?
    O1 Na1 S2 3_656 2_645 83.39(3) ?
    O2W Na1 Na1 . 3_666 103.57(4) ?
    O1W Na1 Na1 . 3_666 45.89(3) ?
    O1W Na1 Na1 3_666 3_666 44.60(3) ?
    O1 Na1 Na1 . 3_666 85.23(3) ?
    O1 Na1 Na1 3_656 3_666 134.40(3) ?
    S2 Na1 Na1 2_645 3_666 141.41(3) ?
    O2W Na1 Na1 . 3_656 125.82(4) ?
    O1W Na1 Na1 . 3_656 131.86(3) ?
    O1W Na1 Na1 3_666 3_656 86.89(3) ?
    O1 Na1 Na1 . 3_656 43.93(2) ?
    O1 Na1 Na1 3_656 3_656 42.71(2) ?
    S2 Na1 Na1 2_645 3_656 85.882(19) ?
    Na1 Na1 Na1 3_666 3_656 115.45(3) ?
    O2W Na1 H2W1 . . 19.0(5) ?
    O1W Na1 H2W1 . . 111.5(5) ?
    O1W Na1 H2W1 3_666 . 112.5(5) ?
    O1 Na1 H2W1 . . 152.6(6) ?
    O1 Na1 H2W1 3_656 . 73.3(5) ?
    S2 Na1 H2W1 2_645 . 69.0(5) ?
    Na1 Na1 H2W1 3_666 . 122.2(5) ?
    Na1 Na1 H2W1 3_656 . 113.8(5) ?
    C1 S2 Na1 . 2_655 115.32(4) ?
    C3 O1 Na1 . . 120.87(7) ?
    C3 O1 Na1 . 3_656 115.00(8) ?
    Na1 O1 Na1 . 3_656 93.36(3) ?
    C3 O1 H1O . . 109.9(14) ?
    Na1 O1 H1O . . 120.7(14) ?
    Na1 O1 H1O 3_656 . 91.1(15) ?
    Na1 O1W Na1 . 3_666 89.50(4) ?
    Na1 O1W H1W1 . . 112.5(16) ?
    Na1 O1W H1W1 3_666 . 124.5(15) ?
    Na1 O1W H1W2 . . 122.7(16) ?
    Na1 O1W H1W2 3_666 . 105.5(16) ?
    H1W1 O1W H1W2 . . 103(2) ?
    Na1 O2W H2W1 . . 99.2(15) ?
    Na1 O2W H2W2 . . 118.2(16) ?
    H2W1 O2W H2W2 . . 110(2) ?
    C1 N1 C2 . . 122.02(10) ?
    C1 N1 C4 . . 122.61(11) ?
    C2 N1 C4 . . 115.15(10) ?
    N1 C1 S2 . . 120.56(9) ?
    N1 C1 S1 . . 119.09(9) ?
    S2 C1 S1 . . 120.36(7) ?
    N1 C2 C3 . . 111.54(10) ?
    N1 C2 H2A . . 109.3 ?
    C3 C2 H2A . . 109.3 ?
    N1 C2 H2B . . 109.3 ?
    C3 C2 H2B . . 109.3 ?
    H2A C2 H2B . . 108.0 ?
    O1 C3 C2 . . 110.32(10) ?
    O1 C3 H3A . . 109.6 ?
    C2 C3 H3A . . 109.6 ?
    O1 C3 H3B . . 109.6 ?
    C2 C3 H3B . . 109.6 ?
    H3A C3 H3B . . 108.1 ?
    N1 C4 C5 . . 111.56(12) ?
    N1 C4 H4A . . 109.3 ?
    C5 C4 H4A . . 109.3 ?
    N1 C4 H4B . . 109.3 ?
    C5 C4 H4B . . 109.3 ?
    H4A C4 H4B . . 108.0 ?
    C6 C5 C4 . . 112.80(14) ?
    C6 C5 H5A . . 109.0 ?
    C4 C5 H5A . . 109.0 ?
    C6 C5 H5B . . 109.0 ?
    C4 C5 H5B . . 109.0 ?
    H5A C5 H5B . . 107.8 ?
    C5 C6 C7 . . 111.93(18) ?
    C5 C6 H6A . . 109.2 ?
    C7 C6 H6A . . 109.2 ?
    C5 C6 H6B . . 109.2 ?
    C7 C6 H6B . . 109.2 ?
    H6A C6 H6B . . 107.9 ?
    C6 C7 H7A . . 109.5 ?
    C6 C7 H7B . . 109.5 ?
    H7A C7 H7B . . 109.5 ?
    C6 C7 H7C . . 109.5 ?
    H7A C7 H7C . . 109.5 ?
    H7B C7 H7C . . 109.5 ?
loop_
    _geom_torsion_atom_site_label_1
    _geom_torsion_atom_site_label_2
    _geom_torsion_atom_site_label_3
    _geom_torsion_atom_site_label_4
    _geom_torsion_site_symmetry_1
    _geom_torsion_site_symmetry_2
    _geom_torsion_site_symmetry_3
    _geom_torsion_site_symmetry_4
    _geom_torsion
    _geom_torsion_publ_flag
    C2 N1 C1 S2 . . . . -5.92(16) ?
    C4 N1 C1 S2 . . . . 179.80(9) ?
    C2 N1 C1 S1 . . . . 173.66(9) ?
    C4 N1 C1 S1 . . . . -0.62(16) ?
    Na1 S2 C1 N1 2_655 . . . 178.00(8) ?
    Na1 S2 C1 S1 2_655 . . . -1.57(9) ?
    C1 N1 C2 C3 . . . . 91.65(14) ?
    C4 N1 C2 C3 . . . . -93.68(13) ?
    Na1 O1 C3 C2 . . . . 102.88(10) ?
    Na1 O1 C3 C2 3_656 . . . -146.38(8) ?
    N1 C2 C3 O1 . . . . -176.02(9) ?
    C1 N1 C4 C5 . . . . 89.35(15) ?
    C2 N1 C4 C5 . . . . -85.29(13) ?
    N1 C4 C5 C6 . . . . -176.06(13) ?
    C4 C5 C6 C7 . . . . -176.34(18) ?
loop_
    _geom_hbond_atom_site_label_D
    _geom_hbond_atom_site_label_H
    _geom_hbond_atom_site_label_A
    _geom_hbond_site_symmetry_A
    _geom_hbond_distance_DH
    _geom_hbond_distance_HA
    _geom_hbond_distance_DA
    _geom_hbond_angle_DHA
    O1 H1O S1 4_566 0.82(2) 2.41(2) 3.2227(10) 167.6(19)
    O1W H1W1 S2 . 0.82(2) 2.48(2) 3.2933(10) 168(2)
    O1W H1W2 S2 2_655 0.85(3) 2.42(3) 3.2605(10) 171(2)
    O2W H2W2 S1 2_655 0.78(2) 2.48(2) 3.2624(11) 173(2)
_shelx_hkl_file
;
  -1   0   0 4528.57    8.59
  -2   0   0  418.85    3.77
  -3   0   0 1505.40    8.82
  -4   0   0  997.90    8.44
  -5   0   0   32.01    1.80
  -6   0   0 2971.80   19.06
  -7   0   0  198.65    5.50
  -8   0   0  801.85   12.22
  -9   0   0  916.48   14.20
 -10   0   0  702.57   13.39
 -11   0   0   12.46    2.22
 -12   0   0   17.46    2.64
 -12   0   0   19.61    2.92
 -12   0   0   19.83    2.85
 -13   0   0 1617.47   24.90
 -13   0   0 1679.85   23.32
 -14   0   0  768.33   17.36
 -15   0   0  386.79   12.17
 -16   0   0  513.03   13.07
 -17   0   0   80.49    4.78
 -18   0   0  124.78    5.15
 -19   0   0  989.88   11.37
   0  -1   0    0.30    0.32
  -1  -1   0 5960.18   17.70
  -2  -1   0   97.62    2.43
  -3   1   0 3679.75   16.09
  -3  -1   0 3605.25   13.90
  -4  -1   0   66.59    2.28
  -4   1   0   68.58    2.52
  -5   1   0   34.37    2.00
  -5  -1   0   36.22    1.95
  -6  -1   0  395.67    7.09
  -6   1   0  402.25    7.27
  -7  -1   0 3627.81   23.89
  -7   1   0 3790.45   24.76
  -8  -1   0  191.82    6.00
  -8   1   0  184.05    6.08
  -9   1   0  244.53    7.64
  -9  -1   0  238.79    7.27
 -10  -1   0   51.90    3.79
 -10   1   0   54.85    4.10
 -11   1   0    6.87    1.67
 -11   1   0    5.52    1.78
 -11  -1   0    5.06    1.67
 -11  -1   0    8.28    1.91
 -12   1   0    8.85    2.14
 -12   1   0    4.00    1.80
 -12  -1   0    4.65    1.71
 -12  -1   0    4.22    1.81
 -13  -1   0 1560.23   24.09
 -13  -1   0 1594.02   24.56
 -13   1   0 1618.48   25.10
 -14  -1   0    9.82    2.46
 -14  -1   0    9.53    2.21
 -14   1   0   11.24    2.45
 -15  -1   0   50.98    4.26
 -15   1   0   53.70    4.75
 -16  -1   0  536.07   12.14
 -16   1   0  558.72   13.45
 -16  -1   0  572.17   13.11
 -17   1   0   91.66    4.94
 -17  -1   0   83.52    4.66
 -18  -1   0   47.46    3.00
 -18   1   0   49.95    3.17
 -19  -1   0   90.58    3.11
 -19   1   0   89.60    3.08
   0  -2   0  808.59    9.05
   1   2   0  968.38    4.70
   1  -2   0  987.88    9.65
  -2  -2   0  770.76    9.17
   2  -2   0  797.86    8.62
  -3  -2   0  122.02    3.81
  -3   2   0  131.16    3.84
  -4   2   0 3340.96   20.30
  -5   2   0 3870.41   24.00
  -6   2   0  860.37   12.10
  -7   2   0  757.51   12.17
  -8   2   0 1359.61   17.87
  -9   2   0 2103.83   24.11
 -10  -2   0 1662.37   23.71
 -10   2   0 1675.24   22.97
 -11  -2   0  582.09   13.77
 -11   2   0  541.14   14.14
 -11  -2   0  535.64   14.15
 -11   2   0  559.74   13.89
 -12   2   0    2.77    1.64
 -12  -2   0    4.52    1.66
 -12  -2   0    3.58    1.65
 -13  -2   0    2.75    1.94
 -13   2   0    0.53    1.20
 -13  -2   0    1.49    1.38
 -14  -2   0  101.26    5.82
 -14   2   0  101.39    6.20
 -14  -2   0   99.20    6.16
 -15  -2   0  232.37    8.79
 -15   2   0  242.89    8.88
 -15  -2   0  247.05    8.55
 -16  -2   0   44.46    3.61
 -16  -2   0   43.09    3.32
 -16   2   0   45.42    3.54
 -17  -2   0  105.41    4.33
 -17  -2   0  101.79    4.52
 -17   2   0  102.77    4.48
 -18  -2   0  103.98    4.02
   0  -3   0    0.71    0.76
   1  -3   0  145.07    4.81
  -1  -3   0  139.32    4.82
  -2   3   0  330.06    6.80
   2  -3   0  322.21    7.11
  -2  -3   0  326.81    7.59
  -3  -3   0 1239.22   14.83
   3  -3   0 1236.04   13.84
  -3   3   0 1197.40   13.48
   4  -3   0 1667.88   15.94
  -4   3   0 1559.06   16.58
  -5   3   0  205.00    6.48
   5  -3   0  213.43    5.68
  -6   3   0  170.38    6.23
  -7   3   0  248.46    8.05
  -8   3   0   16.01    2.26
  -9  -3   0   17.03    2.70
  -9   3   0   16.84    2.71
  -9  -3   0   20.20    2.72
 -10  -3   0   41.87    3.74
 -10   3   0   46.43    4.33
 -10  -3   0   41.24    4.18
 -11  -3   0  183.65    8.50
 -12  -3   0    5.76    2.29
 -13  -3   0   47.09    4.41
 -14  -3   0   75.07    5.13
  15  -3   0   19.05    1.86
 -15  -3   0   23.80    2.77
 -16  -3   0   -0.40    1.22
 -17  -3   0   -0.54    0.55
   0  -4   0   48.69    3.49
   1  -4   0  368.14    9.38
  -1  -4   0  366.93    9.46
   2  -4   0  695.31   12.59
   3  -4   0    8.83    1.58
   4  -4   0  890.75   14.01
   4  -4   0  917.59   17.55
  -4  -4   0  957.04   16.91
  -4  -4   0  961.05   16.38
  -5  -4   0   30.57    3.08
   5  -4   0   34.84    3.63
  -5  -4   0   33.46    3.37
  -6  -4   0  403.63   11.49
  -6   4   0  414.67   10.86
  -6  -4   0  389.88   10.87
  -7   4   0   86.09    5.46
  -7  -4   0   76.04    4.98
  -7  -4   0   78.65    5.16
  -7  -4   0   80.06    5.32
  -8  -4   0   27.04    3.19
  -8  -4   0   29.84    3.50
  -9  -4   0   91.89    6.01
  -9  -4   0   90.61    5.57
  10  -4   0    2.99    1.30
 -10  -4   0    2.64    1.34
 -11  -4   0  507.79   13.19
  11  -4   0  451.70   10.98
 -12  -4   0  540.04   13.09
 -13  -4   0   38.57    3.38
 -14  -4   0  156.63    6.07
  14  -4   0  152.34    6.26
  14  -4   0  137.13    5.18
  15  -4   0  374.57    8.08
  15  -4   0  364.38    6.68
   0  -5   0   -3.11    1.52
   0  -5   0    0.29    1.21
  -1  -5   0  134.12    6.77
   1  -5   0  126.60    6.39
   1  -5   0  126.09    6.98
  -1  -5   0  138.00    7.08
  -2  -5   0    4.10    1.74
   2  -5   0    4.86    2.09
  -2  -5   0    7.09    1.87
   2  -5   0    4.51    1.63
  -3  -5   0    2.16    1.37
   3  -5   0    1.13    1.31
   3  -5   0    1.89    1.60
  -3  -5   0    0.87    1.30
  -4  -5   0  652.68   14.35
  -4  -5   0  646.38   15.13
   4  -5   0  642.76   16.24
  -4  -5   0  663.73   13.95
   4  -5   0  640.58   15.44
   5  -5   0  706.10   17.07
   5  -5   0  704.47   16.50
  -5  -5   0  695.70   14.71
  -5  -5   0  717.18   15.99
  -6  -5   0   30.90    3.63
   6  -5   0   38.91    4.06
   6  -5   0   33.49    3.97
  -6  -5   0   35.54    3.52
   7  -5   0   17.81    3.01
  -7  -5   0   27.27    3.23
   7  -5   0   17.56    3.00
  -7  -5   0   28.88    3.25
   8  -5   0  110.35    6.74
   8  -5   0  111.81    6.36
  -8  -5   0  112.39    6.11
   9  -5   0  266.37   10.06
   9  -5   0  251.34    8.81
  -9  -5   0  251.80    8.69
 -10  -5   0   85.56    4.57
  10  -5   0   90.47    5.70
  10  -5   0   91.82    4.83
  11  -5   0  179.19    7.32
  11  -5   0  180.92    6.95
 -11  -5   0  161.24    5.88
  11  -5   0  167.18    5.71
 -12  -5   0   64.10    3.37
  12  -5   0   67.74    3.84
  12  -5   0   68.66    4.01
  13  -5   0    2.67    0.82
  13  -5   0    2.24    0.89
   0  -6   0    3.29    1.70
   0  -6   0    5.64    2.03
   0  -6   0    4.64    1.75
  -1  -6   0   22.31    2.89
  -1  -6   0   23.16    2.95
   1  -6   0   24.58    3.24
  -1  -6   0   24.65    3.06
  -2  -6   0  477.09   11.78
   2  -6   0  492.87   13.26
  -2  -6   0  466.91   11.60
  -2  -6   0  487.77   12.28
  -3  -6   0  243.45    8.72
   3  -6   0  253.40    9.63
  -3  -6   0  248.40    8.32
  -3  -6   0  232.73    7.80
   4  -6   0    4.49    1.19
  -4  -6   0    5.81    1.90
  -4  -6   0    6.34    1.71
   4  -6   0    8.42    2.26
  -5  -6   0  231.50    8.18
   5  -6   0  238.18    8.19
  -5  -6   0  229.32    7.74
   5  -6   0  231.95    8.85
   6  -6   0  165.16    6.83
  -6  -6   0  143.14    6.27
   6  -6   0  161.89    7.06
  -7  -6   0   10.33    1.86
   7  -6   0   12.48    2.06
   7  -6   0   15.78    2.27
   8  -6   0  227.21    7.08
   8  -6   0  235.03    7.39
   9  -6   0   33.90    2.46
   9  -6   0   35.41    2.70
  10  -6   0   30.78    2.24
  10  -6   0   31.09    1.81
  11  -6   0  209.54    4.60
   0  -7   0   -0.67    0.63
   1  -7   0   44.20    2.55
   1  -7   0   48.31    2.97
  -1  -7   0   44.98    2.60
   2  -7   0    2.95    1.01
   2  -7   0    3.10    0.83
   3  -7   0    2.04    0.59
   3  -7   0    0.19    0.81
   4  -7   0   40.62    2.13
   4  -7   0   42.48    2.66
   5  -7   0   78.86    3.29
 -19   0   1    0.32    0.68
 -18   0   1    0.79    1.17
 -17   0   1    0.52    1.19
 -16   0   1    1.50    1.87
 -15   0   1   -2.12    1.85
 -14   0   1    1.48    1.55
 -13   0   1   -0.04    1.69
 -13   0   1    0.65    1.65
 -12   0   1    0.71    1.36
 -12   0   1    0.81    1.30
 -11   0   1    2.24    1.32
 -10   0   1   -0.90    1.04
  -9   0   1    0.40    0.88
  -8   0   1    7.93    1.43
  -7   0   1    0.63    0.88
  -6   0   1    0.97    0.70
  -5   0   1    0.96    0.61
  -4   0   1    1.12    0.51
  -3   0   1    9.55    0.83
  -2   0   1    7.81    0.60
  -1   0   1    4.91    0.36
   0   0   1    0.18    0.14
   1   0   1    5.37    0.45
   2   0   1    0.90    0.38
  -3   0  -1    0.76    0.37
   3   0   1    0.52    0.40
  -4   0  -1    0.70    0.43
  -5   0  -1    2.10    0.58
  -6   0  -1    0.42    0.52
  -7   0  -1    0.37    0.81
  -8   0  -1    1.59    1.00
  -9   0  -1    1.03    1.07
 -10   0  -1   -0.48    1.01
 -11   0  -1    0.60    1.19
 -11   0  -1    0.24    1.36
 -12   0  -1   -1.75    1.55
 -12   0  -1    0.86    1.03
 -12   0  -1    1.60    1.50
 -13   0  -1   -0.20    0.92
 -13   0  -1   -0.03    1.50
 -14   0  -1    1.41    1.65
 -14   0  -1   -0.57    0.92
 -15   0  -1    1.73    1.84
 -16   0  -1   -0.34    1.53
 -17   0  -1   -0.40    1.00
 -18   0  -1    1.39    0.67
 -18   0  -1   -0.20    0.80
 -19   0  -1    0.49    0.47
 -19  -1   1   30.07    2.00
 -19   1   1   31.73    2.02
 -19  -1   1   28.93    1.86
 -18   1   1  108.72    4.74
 -18  -1   1  101.49    4.47
 -17  -1   1  575.55   12.06
 -17  -1   1  568.74   10.98
 -16  -1   1  183.84    7.22
 -16   1   1  197.14    8.34
 -16  -1   1  201.91    7.97
 -15  -1   1  399.39   11.52
 -15   1   1  428.07   12.81
 -15  -1   1  441.54   12.61
 -14   1   1  518.32   14.36
 -14  -1   1  487.41   13.40
 -14  -1   1  502.80   13.75
 -13  -1   1    5.87    2.20
 -13   1   1    4.45    2.03
 -13  -1   1    5.36    2.37
 -12  -1   1 1729.10   23.92
 -12  -1   1 1698.92   24.79
 -12  -1   1 1643.30   23.85
 -12   1   1 1641.64   24.51
 -12   1   1 1653.84   24.17
 -11  -1   1  216.00    8.09
 -11   1   1  237.80    8.69
 -10  -1   1   11.41    1.97
 -10   1   1   10.74    1.97
  -9   1   1    5.84    1.61
  -9  -1   1    7.40    1.50
  -8  -1   1  130.02    5.08
  -8   1   1  136.68    5.25
  -7  -1   1 2915.38   21.61
  -7   1   1 2896.04   21.65
  -6   1   1 1484.28   14.08
  -6  -1   1 1469.46   13.88
  -5   1   1 2763.96   17.15
  -5  -1   1 2861.13   17.14
  -4   1   1  309.61    5.06
  -4  -1   1  313.27    5.15
  -3   1   1  169.32    3.35
  -2   1   1  701.04    5.90
  -1   1   1  654.56    4.53
  -1  -1   1  694.60    6.14
   0  -1   1 1257.24    7.85
   0   1   1 1255.31    4.48
   1  -1   1  911.59    7.54
   1  -1   1  914.08    6.21
   2   1   1 2890.19    6.95
   2   1   1 2819.54    9.67
  -2  -1  -1 2723.14   12.83
   2  -1   1 2749.83   14.99
   2  -1   1 2977.97   10.63
  -3  -1  -1  729.97    5.81
  -3  -1  -1  742.59    7.01
  -4   1  -1  891.38    9.44
  -4  -1  -1  864.31    7.74
  -5  -1  -1 5009.86   21.87
  -5   1  -1 5042.35   24.42
  -6   1  -1  138.97    4.51
  -6  -1  -1  160.07    4.43
  -7  -1  -1 1945.83   17.07
  -7   1  -1 1994.94   18.15
  -8   1  -1  637.26   11.34
  -8  -1  -1  646.09   10.84
  -9   1  -1   71.80    4.23
  -9  -1  -1   66.87    3.95
 -10  -1  -1   86.70    4.79
 -10   1  -1   85.18    5.01
 -11  -1  -1  296.77   10.20
 -11   1  -1  291.49    9.93
 -11   1  -1  278.58    9.70
 -11  -1  -1  292.19    9.85
 -12   1  -1  735.59   16.29
 -12   1  -1  741.53   16.55
 -12  -1  -1  709.44   16.13
 -12  -1  -1  727.95   16.36
 -13   1  -1  305.85   11.03
 -13  -1  -1  309.63   10.77
 -13  -1  -1  310.66   10.86
 -14  -1  -1   19.11    2.89
 -14   1  -1   13.01    2.58
 -14  -1  -1   10.73    2.35
 -15   1  -1  167.60    7.83
 -15  -1  -1  154.99    7.16
 -15  -1  -1  162.47    7.45
 -16   1  -1   37.42    3.52
 -16  -1  -1   38.64    3.51
 -16  -1  -1   33.22    3.16
 -17   1  -1   17.48    2.28
 -17  -1  -1   15.81    2.17
 -18  -1  -1    3.88    1.00
 -18  -1  -1    3.63    1.03
 -18   1  -1    4.17    1.03
 -18   2   1   53.56    2.67
 -17  -2   1  481.39    9.99
 -17   2   1  511.85   10.29
 -17  -2   1  484.20    9.40
 -16  -2   1  138.04    5.92
 -16   2   1  158.96    6.69
 -16  -2   1  149.47    6.48
 -15   2   1  207.16    8.50
 -15  -2   1  201.82    7.70
 -15  -2   1  187.26    7.95
 -14  -2   1   71.21    5.37
 -14  -2   1   72.38    4.92
 -14   2   1   74.05    5.39
 -13  -2   1  721.70   15.76
 -13   2   1  765.79   17.07
 -13  -2   1  732.66   16.98
 -12   2   1  211.22    8.95
 -12  -2   1  210.80    9.09
 -12  -2   1  223.19    8.73
 -11  -2   1  248.81    9.62
 -11   2   1  251.71    9.52
 -11   2   1  275.93    9.80
 -11  -2   1  292.52    9.69
 -10   2   1   55.09    4.32
  -9   2   1  313.58    9.31
  -8   2   1   59.34    3.84
  -7   2   1   52.34    3.31
  -6   2   1  689.27   10.65
  -5   2   1    1.81    0.88
  -4   2   1  212.39    4.99
  -3   2   1  126.53    3.58
  -2  -2   1 5216.55   24.16
  -2   2   1 5225.43   20.22
  -1  -2   1 3582.45   19.22
  -1   2   1 3488.08   15.14
   0  -2   1   49.47    2.22
  -1  -2  -1 2494.92   16.54
   1   2   1 2474.74    9.38
   1  -2   1 2496.55   15.08
   2   2   1  507.15    3.06
  -2  -2  -1  534.29    7.72
   3  -2   1  360.47    5.58
  -3  -2  -1  351.11    6.45
  -4   2  -1  588.04    9.14
  -4  -2  -1  581.58    8.56
   4  -2   1  559.70    6.83
   5  -2   1 1617.93   11.07
  -5   2  -1 1672.51   16.18
  -6   2  -1 1740.93   17.85
  -7   2  -1  153.59    5.78
  -8   2  -1  173.78    6.45
  -9   2  -1  277.78    8.86
 -10  -2  -1  456.01   12.61
 -10   2  -1  472.61   12.37
 -11  -2  -1  148.57    7.54
 -11  -2  -1  146.42    7.03
 -11   2  -1  155.91    7.37
 -11   2  -1  152.66    7.57
 -12  -2  -1   90.74    6.07
 -12   2  -1   94.76    5.97
 -12  -2  -1   89.26    5.63
 -13   2  -1   64.03    5.05
 -13  -2  -1   62.43    5.14
 -13  -2  -1   60.56    4.67
 -14   2  -1  253.59    9.37
 -14  -2  -1  246.46    9.49
 -14  -2  -1  248.66    9.01
 -15   2  -1   76.49    4.91
 -15  -2  -1   69.89    4.53
 -15  -2  -1   70.36    4.84
 -16   2  -1  109.94    5.20
 -16  -2  -1   98.39    4.84
 -16  -2  -1  103.72    5.17
 -17   2  -1   24.48    2.10
 -17  -2  -1   22.89    2.01
 -18  -2  -1  413.56    7.39
 -17  -3   1   15.07    1.71
 -16  -3   1  757.98   12.99
 -15  -3   1  128.55    6.16
 -14  -3   1  142.38    7.08
 -13  -3   1   15.23    2.92
 -12  -3   1  101.62    6.50
 -11  -3   1  354.97   11.73
 -11  -3   1  330.98    9.65
 -10  -3   1 1061.22   19.90
 -10   3   1 1100.52   20.51
  -9   3   1   12.35    2.38
  -9  -3   1   14.01    2.55
  -9  -3   1   11.82    2.20
  -8  -3   1 1972.53   23.98
  -8   3   1 1961.70   24.04
  -7   3   1  116.72    5.47
  -6   3   1   16.87    2.07
   6  -3  -1   15.20    1.76
  -5   3   1   27.77    2.40
   5  -3  -1   30.69    2.35
  -4   3   1   52.63    2.99
   4  -3  -1   62.32    3.37
   3  -3  -1 1187.76   14.18
  -3   3   1 1176.15   12.76
   2  -3  -1 1395.77   15.45
  -2   3   1 1371.35   12.59
  -1   3   1   36.14    1.80
  -1  -3   1   33.56    2.43
   1  -3  -1   33.37    2.49
   0  -3   1    0.99    0.74
   0  -3  -1    4.53    1.13
   1  -3   1  206.84    5.68
  -1  -3  -1  205.76    6.00
   2  -3   1  219.12    5.70
  -2  -3  -1  206.56    6.08
  -3  -3  -1 2979.99   23.52
   3  -3   1 3124.32   20.92
  -4  -3  -1  672.07   11.31
  -4   3  -1  693.03   11.51
   4  -3   1  693.38    9.75
  -5   3  -1 1448.57   17.70
  -6   3  -1  798.46   14.00
  -7   3  -1    9.22    1.76
  -8  -3  -1   11.06    2.03
  -8   3  -1   12.41    2.21
  -9  -3  -1  475.33   12.13
  -9   3  -1  462.77   12.63
  -9  -3  -1  470.36   12.93
 -10  -3  -1   27.14    3.04
 -10  -3  -1   32.22    3.71
 -11  -3  -1 1032.01   19.82
 -12  -3  -1  585.44   14.80
 -13  -3  -1   35.46    3.81
  14  -3   1    2.15    0.74
 -14  -3  -1    2.40    1.69
 -15  -3  -1   30.14    2.97
 -16  -3  -1  665.72   11.25
 -16  -3  -1  687.36   11.58
 -17  -3  -1  357.74    6.36
 -16  -4   1   38.47    2.26
  15  -4  -1  309.83    7.36
 -15  -4   1  329.45    7.91
  14  -4  -1   34.20    3.14
 -14  -4   1   32.22    2.95
 -13  -4   1   38.85    3.51
  12  -4  -1   10.87    1.70
 -12  -4   1   14.63    2.54
 -11  -4   1  114.36    5.74
 -11  -4   1  133.63    7.09
 -10  -4   1   56.80    4.28
 -10  -4   1   62.34    5.01
  -9  -4   1   15.66    2.50
  -9  -4   1    6.35    2.01
  -8  -4   1   13.79    2.53
  -8  -4   1   17.70    2.63
  -8  -4   1   18.53    2.72
  -7  -4   1   37.03    3.62
  -7  -4   1   35.31    3.65
  -7  -4   1   37.78    3.65
   6  -4  -1  173.75    8.04
  -6  -4   1  175.15    7.62
  -6  -4   1  168.74    7.25
  -5  -4   1  247.35    8.82
  -5  -4   1  251.68    8.73
   5  -4  -1  248.24    7.69
   5  -4  -1  255.78    9.38
  -4  -4   1  151.77    6.63
   4  -4  -1  142.89    5.91
   3  -4  -1  292.54    8.53
   2  -4  -1   12.53    2.18
   1  -4  -1    3.48    1.22
   0  -4  -1  952.90   15.58
  -1  -4  -1  398.45   10.16
  -2  -4  -1  129.41    5.87
  -3   4  -1  189.69    6.58
  -4  -4  -1    8.86    1.90
   4  -4   1    8.27    1.87
   4  -4   1   10.09    2.26
  -4   4  -1    8.09    1.66
  -4  -4  -1   12.28    2.32
   5  -4   1  163.66    7.97
   5  -4   1  145.75    6.98
  -5  -4  -1  164.55    6.72
  -5   4  -1  151.30    6.55
  -5  -4  -1  161.92    7.14
   6  -4   1   14.29    2.36
  -6  -4  -1   16.69    2.55
  -6   4  -1   15.95    2.19
  -6  -4  -1   15.22    2.35
  -7   4  -1  111.23    6.35
  -7  -4  -1  105.07    5.99
   7  -4   1  101.14    5.90
  -7  -4  -1  103.54    5.72
  -7  -4  -1  113.89    6.21
  -8  -4  -1  234.08    9.03
  -8  -4  -1  235.27    9.00
   8  -4   1  207.07    8.28
  -9  -4  -1   87.13    5.48
  -9  -4  -1   83.00    5.52
   9  -4   1   76.11    4.93
 -10  -4  -1   13.39    2.33
 -10  -4  -1   11.31    2.42
  10  -4   1   13.83    2.07
 -11  -4  -1    3.81    1.80
 -12  -4  -1   46.97    3.96
  13  -4   1   60.74    3.88
 -13  -4  -1   60.50    4.10
  14  -4   1   89.10    3.96
  14  -4   1   92.12    4.78
 -14  -4  -1   97.40    4.62
  15  -4   1   25.78    2.13
  15  -4   1   24.15    1.50
  14  -5  -1   10.85    1.13
  13  -5  -1  126.88    4.39
 -13  -5   1  123.32    4.16
  13  -5  -1  123.25    4.56
  12  -5  -1  127.08    4.42
 -12  -5   1  122.71    4.82
  12  -5  -1  137.98    5.53
  12  -5  -1  134.34    5.49
  11  -5  -1  345.21    8.72
 -11  -5   1  340.58    8.71
 -10  -5   1  131.49    5.87
  10  -5  -1  123.74    5.92
 -10  -5   1  121.02    5.49
  10  -5  -1  133.34    6.70
   9  -5  -1    4.06    1.62
   9  -5  -1    8.26    2.15
  -9  -5   1    4.63    1.77
   8  -5  -1   15.56    2.73
  -8  -5   1   14.15    2.38
   8  -5  -1   13.66    2.52
  -7  -5   1   53.94    4.48
   7  -5  -1   55.64    4.74
  -7  -5   1   55.52    4.51
   7  -5  -1   53.76    4.81
   6  -5  -1  168.03    8.43
  -6  -5   1  168.79    7.48
  -6  -5   1  169.73    7.84
   6  -5  -1  167.24    7.94
  -5  -5   1    0.86    1.17
   5  -5  -1    6.87    1.98
  -5  -5   1    0.96    1.44
  -5  -5   1    4.57    1.90
   5  -5  -1   -1.40    1.72
  -4  -5   1  328.08   10.91
  -4  -5   1  328.76   10.50
   4  -5  -1  317.71   10.59
   4  -5  -1  335.38   11.88
  -4  -5   1  318.85    9.99
   3  -5  -1  461.08   12.54
  -3  -5   1  467.86   13.00
  -3  -5   1  449.68   12.22
   3  -5  -1  464.98   13.89
  -3  -5   1  473.50   12.58
  -2  -5   1  254.00    9.44
   2  -5  -1  258.29   10.17
  -2  -5   1  252.41    9.51
   1  -5  -1  182.46    8.38
  -1  -5   1  184.41    8.19
   1  -5  -1  188.90    7.63
  -1  -5   1  197.86    8.30
   0  -5  -1   78.54    5.40
   0  -5   1   80.56    5.58
   0  -5  -1   77.56    5.08
  -1  -5  -1  279.39    9.56
   1  -5   1  272.89   10.25
  -1  -5  -1  278.95    9.88
   2  -5   1  323.81   11.01
   2  -5   1  330.74   11.28
   2  -5   1  337.08   10.55
  -2  -5  -1  328.22   10.10
  -2  -5  -1  323.27   10.44
  -2  -5  -1  339.52   10.54
  -3  -5  -1  174.38    7.27
   3  -5   1  180.14    7.97
  -3  -5  -1  173.14    7.79
   3  -5   1  164.18    7.99
  -3  -5  -1  178.45    7.51
   3  -5   1  167.59    8.10
   4  -5   1    4.42    1.81
   4  -5   1    6.30    2.02
   4  -5   1    5.15    2.00
  -4  -5  -1    4.04    1.79
  -4  -5  -1    5.03    1.58
   5  -5   1  337.60   11.48
   5  -5   1  338.12   11.82
  -5  -5  -1  339.67   10.14
  -5  -5  -1  353.15   11.11
   6  -5   1  606.22   15.89
   6  -5   1  607.34   15.12
  -6  -5  -1  649.26   14.06
  -6  -5  -1  656.17   15.08
   7  -5   1  501.15   14.51
   7  -5   1  503.91   13.33
  -7  -5  -1  497.26   12.98
   8  -5   1  509.49   14.41
   8  -5   1  489.74   12.44
  -8  -5  -1  500.40   12.65
   9  -5   1   43.93    3.53
   9  -5   1   48.90    4.29
  -9  -5  -1   46.52    3.82
   9  -5   1   47.65    4.53
  10  -5   1   57.42    4.27
  10  -5   1   56.81    4.53
 -10  -5  -1   55.91    3.62
  10  -5   1   57.66    3.60
 -11  -5  -1   86.21    4.18
  11  -5   1   96.25    4.95
  11  -5   1   92.63    5.24
  12  -5   1   50.18    3.22
  12  -5   1   50.42    3.44
  13  -5   1   52.15    2.66
  13  -5   1   54.17    2.88
  11  -6  -1    3.75    0.76
  10  -6  -1    6.07    1.15
  10  -6  -1    5.61    0.97
   9  -6  -1   14.98    1.78
   9  -6  -1   13.77    1.80
  -8  -6   1  158.04    5.92
   8  -6  -1  161.51    6.27
   8  -6  -1  162.20    6.18
   7  -6  -1   51.34    3.98
  -7  -6   1   42.73    3.45
   7  -6  -1   48.07    3.64
   6  -6  -1   28.64    2.88
  -6  -6   1   26.05    2.92
   6  -6  -1   31.84    3.33
  -5  -6   1    2.50    1.08
   5  -6  -1    3.38    1.19
   5  -6  -1    3.56    1.53
  -5  -6   1    0.46    1.50
  -4  -6   1   23.21    2.97
  -4  -6   1   24.81    2.82
   4  -6  -1   25.30    3.40
   3  -6  -1    0.23    1.43
  -3  -6   1    0.38    1.46
  -3  -6   1    1.65    1.26
  -3  -6   1    0.87    1.46
  -2  -6   1  120.45    6.15
   2  -6  -1  123.84    6.71
  -2  -6   1  121.11    6.32
  -2  -6   1  120.86    6.16
   1  -6  -1    7.74    1.91
   1  -6  -1    9.48    2.29
  -1  -6   1    6.33    1.90
  -1  -6   1    8.50    2.12
  -1  -6   1   15.05    2.63
   0  -6   1  117.11    6.11
   0  -6  -1  113.13    5.74
   0  -6  -1  122.66    6.39
   0  -6  -1  114.43    5.72
   0  -6   1  116.32    6.34
   1  -6   1  192.81    8.25
   1  -6   1  176.58    7.16
  -1  -6  -1  190.90    7.56
  -1  -6  -1  185.51    7.22
  -1  -6  -1  188.20    7.57
   2  -6   1  131.24    7.00
  -2  -6  -1  120.96    5.80
  -2  -6  -1  128.79    6.28
  -2  -6  -1  113.92    5.54
  -3  -6  -1  160.66    7.01
  -3  -6  -1  161.56    6.50
   3  -6   1  153.68    7.48
   3  -6   1  139.77    5.98
  -3  -6  -1  153.55    5.99
  -4  -6  -1    5.40    1.46
  -4  -6  -1    5.27    1.73
   4  -6   1    4.04    1.76
   4  -6   1    6.61    1.70
  -5  -6  -1    1.86    1.34
   5  -6   1    0.72    1.03
   5  -6   1    2.27    1.51
   6  -6   1  123.58    5.96
   6  -6   1  121.02    5.76
  -6  -6  -1  115.08    5.48
   7  -6   1    2.52    1.35
   7  -6   1    1.50    1.10
   8  -6   1   32.07    2.74
   8  -6   1   29.69    2.46
   9  -6   1    2.01    0.92
   9  -6   1    1.86    0.67
  10  -6   1   26.33    1.97
   6  -7  -1  234.20    5.11
   5  -7  -1   15.13    1.53
   4  -7  -1  235.33    6.12
   3  -7  -1   80.02    3.68
   2  -7  -1  208.16    4.82
  -2  -7   1  195.88    5.49
   2  -7  -1  210.63    5.95
   1  -7  -1  491.04    7.58
   1  -7  -1  482.50    8.71
   0  -7   1   70.83    3.41
   0  -7  -1   76.09    3.06
   1  -7   1  298.29    6.74
   2  -7   1  140.20    4.54
   2  -7   1  156.44    5.30
   3  -7   1   45.86    2.57
   3  -7   1   50.42    2.97
   4  -7   1   17.24    1.69
   4  -7   1   15.42    1.45
   5  -7   1   54.37    2.60
 -19   0   2   57.61    3.08
 -18   0   2  801.54   13.41
 -17   0   2   95.20    5.44
 -16   0   2    7.55    2.22
 -15   0   2  205.35    8.90
 -14   0   2   65.57    5.21
 -13   0   2    4.71    1.82
 -13   0   2    7.09    2.32
 -12   0   2 1329.39   21.41
 -12   0   2 1301.00   20.96
 -11   0   2  514.82   12.34
 -10   0   2 1026.02   16.20
  -9   0   2  529.49   10.79
  -8   0   2  984.63   13.58
  -7   0   2  825.42   11.31
  -6   0   2   37.72    2.28
  -5   0   2 7494.40   28.00
  -4   0   2  594.92    7.09
  -3   0   2  338.74    4.73
  -2   0   2 3701.98   13.55
  -1   0   2  830.12    5.55
   0   0   2   32.40    1.15
   1   0   2   95.03    2.19
   2   0   2 1334.41    9.66
   3   0   2 1069.62    9.53
  -4   0  -2   31.87    1.62
   4   0   2   34.65    1.98
  -5   0  -2  377.46    6.18
  -6   0  -2   60.81    2.78
  -7   0  -2    3.42    1.03
  -8   0  -2 3687.74   26.25
  -9   0  -2 2296.71   22.53
 -10   0  -2   38.01    3.41
 -11   0  -2  423.00   11.21
 -11   0  -2  464.04   12.09
 -12   0  -2 1895.68   24.93
 -12   0  -2 1965.42   25.26
 -13   0  -2  336.99   10.62
 -13   0  -2  334.36   11.40
 -14   0  -2 1483.25   23.75
 -14   0  -2 1495.96   21.50
 -15   0  -2  795.03   16.75
 -16   0  -2    0.72    1.24
 -17   0  -2    7.26    1.44
 -17   0  -2    9.23    1.75
 -18   0  -2   58.85    3.22
 -18   0  -2   56.16    2.68
 -19  -1   2  115.09    3.76
 -19   1   2  117.20    4.07
 -18   1   2   79.47    4.21
 -18  -1   2   79.14    4.01
 -17   1   2   40.74    3.59
 -17  -1   2   37.36    3.25
 -17  -1   2   34.41    2.84
 -16  -1   2    0.85    1.36
 -16   1   2    1.51    1.36
 -16  -1   2    1.97    1.17
 -15   1   2   26.26    3.60
 -15  -1   2   26.78    3.42
 -15  -1   2   20.63    2.85
 -14   1   2  422.67   12.95
 -14  -1   2  408.18   12.29
 -14  -1   2  423.31   12.59
 -13  -1   2  220.83    9.13
 -13  -1   2  216.70    8.90
 -13   1   2  222.88    9.33
 -12  -1   2   89.80    5.65
 -12   1   2   84.30    5.68
 -12  -1   2   93.44    5.85
 -12   1   2   89.17    5.76
 -11   1   2  664.42   14.30
 -11  -1   2  658.84   14.20
 -10  -1   2   96.41    5.24
 -10   1   2   86.17    4.92
  -9  -1   2    0.79    0.93
  -9   1   2    4.88    1.31
  -8  -1   2 2020.16   20.09
  -8   1   2 1977.63   19.85
  -7   1   2 3328.73   23.64
  -7  -1   2 3452.64   24.05
  -6   1   2 1623.41   14.90
  -6  -1   2 1527.61   14.66
  -5  -1   2  337.25    6.24
  -5   1   2  336.46    6.16
  -4  -1   2  559.45    4.99
  -4   1   2  565.37    7.08
  -3   1   2  485.22    5.77
  -3  -1   2  485.58    4.07
  -2   1   2  383.92    4.42
  -2  -1   2  394.79    3.56
  -1  -1   2 4846.80   14.16
  -1   1   2 4854.16   12.15
   0   1   2 4412.06   14.10
   0  -1   2 4364.11   16.03
   1   1   2  693.58    5.64
   1  -1   2  718.08    7.69
   2  -1   2  349.75    5.99
  -2  -1  -2  333.42    2.58
   2   1   2  345.31    4.29
   3  -1   2 2278.34   16.67
   3   1   2 2397.13   13.09
  -3  -1  -2 2384.85   12.65
   3   1   2 2324.34   11.28
  -3  -1  -2 2337.31   10.27
   4  -1   2 1286.52   13.55
   4   1   2 1300.30    9.36
  -4  -1  -2 1309.26    9.64
  -5   1  -2 3563.27   21.62
  -5  -1  -2 3644.47   18.53
  -6   1  -2 1138.30   13.16
  -6  -1  -2 1082.01   11.41
  -7   1  -2  146.14    5.14
  -7  -1  -2  139.87    4.58
  -8  -1  -2  966.23   13.16
  -8   1  -2  936.24   13.79
  -9   1  -2   43.87    3.47
  -9  -1  -2   52.40    3.46
 -10   1  -2  415.78   10.96
 -11   1  -2 1557.25   23.41
 -11  -1  -2 1555.76   23.14
 -11  -1  -2 1600.80   23.70
 -12  -1  -2  721.88   16.17
 -12   1  -2  736.48   16.79
 -12  -1  -2  726.08   16.50
 -13   1  -2  115.90    6.79
 -13  -1  -2  121.30    6.82
 -13  -1  -2  116.56    6.68
 -14   1  -2  143.03    7.48
 -14  -1  -2  136.11    7.12
 -14  -1  -2  152.66    7.48
 -15   1  -2  457.93   12.55
 -15  -1  -2  446.71   12.22
 -16  -1  -2    6.44    1.73
 -16   1  -2    8.70    1.94
 -16   1  -2    7.49    1.46
 -17  -1  -2   46.88    3.39
 -17  -1  -2   42.71    3.14
 -17   1  -2   45.29    3.28
 -18  -1  -2    8.94    1.25
 -18   1  -2    9.93    1.27
 -18  -1  -2    9.25    1.27
 -18   2   2   82.01    3.47
 -18  -2   2   79.72    3.34
 -17   2   2  353.70    8.83
 -17  -2   2  338.77    7.93
 -17  -2   2  334.92    8.53
 -16   2   2  124.71    6.15
 -16  -2   2  114.48    5.32
 -16  -2   2  123.33    5.97
 -15   2   2  122.85    6.59
 -15  -2   2  117.36    5.96
 -15  -2   2  116.77    6.45
 -14   2   2  505.13   13.73
 -14  -2   2  501.21   12.85
 -14  -2   2  496.93   13.73
 -13   2   2 1585.71   24.71
 -13  -2   2 1581.42   22.98
 -13  -2   2 1553.21   24.52
 -12  -2   2  518.29   14.10
 -12   2   2  504.56   13.86
 -12   2   2  522.67   14.05
 -12  -2   2  520.36   13.05
 -11   2   2  582.66   14.30
 -11   2   2  622.01   14.77
 -10   2   2   -0.31    1.20
  -9   2   2  359.04   10.01
  -8   2   2    9.40    1.76
  -7   2   2  348.81    8.39
  -6   2   2  318.21    7.37
  -5   2   2   82.72    3.46
  -4   2   2   69.65    2.88
  -3   2   2   46.30    2.09
  -3  -2   2   41.10    1.41
  -2  -2   2  983.97    7.94
  -2   2   2  936.23    8.08
  -1  -2   2 1083.18    9.46
  -1   2   2 1088.93    7.10
   0   2   2 1994.40   11.25
   0   2   2 2006.34    6.55
   1  -2   2 1119.37   11.58
   1   2   2 1123.45    7.79
   2  -2   2  672.86    7.72
   2   2   2  674.61    5.81
  -3  -2  -2   99.60    3.53
   3  -2   2  104.88    2.91
   4  -2   2 2161.88   12.06
  -4  -2  -2 2122.00   16.40
  -5   2  -2 1433.90   15.98
  -6   2  -2   14.62    1.86
  -7   2  -2  748.68   12.93
  -8   2  -2  659.45   12.87
  -9   2  -2   19.52    2.66
 -10   2  -2  218.10    8.39
 -10  -2  -2  194.18    7.93
 -10   2  -2  194.57    8.07
 -10  -2  -2  193.17    8.30
 -11  -2  -2  208.55    8.81
 -11   2  -2  229.72    8.98
 -11  -2  -2  207.68    8.52
 -11   2  -2  234.94    9.28
 -12  -2  -2  413.48   12.13
 -12  -2  -2  426.33   12.82
 -12   2  -2  442.43   12.53
 -13  -2  -2  198.83    8.70
 -13  -2  -2  201.65    8.41
 -13   2  -2  206.34    8.52
 -14   2  -2   95.23    5.63
 -14  -2  -2   92.91    5.83
 -14  -2  -2   90.08    5.47
 -15  -2  -2   14.24    2.19
 -15   2  -2   14.23    2.32
 -15  -2  -2   13.52    2.18
 -16   2  -2    3.47    1.19
 -16  -2  -2    2.81    1.04
 -17  -2  -2    5.35    1.36
 -17   2  -2    8.70    1.19
 -18  -2  -2  614.13    8.08
 -17  -3   2  137.93    4.82
 -16  -3   2  372.92    9.32
 -15  -3   2  228.86    8.28
 -14  -3   2    1.82    1.81
 -13  -3   2    8.60    2.38
 -12  -3   2   91.55    6.19
 -11  -3   2  162.55    8.05
 -11  -3   2  149.06    6.49
 -10   3   2   44.71    4.54
  10  -3  -2   39.56    3.62
 -10  -3   2   41.13    3.50
  -9  -3   2  122.69    5.92
  -9   3   2  111.57    6.18
  -8  -3   2    8.89    1.84
  -8   3   2    8.91    2.00
  -7   3   2  186.36    6.95
  -6   3   2  408.11    9.48
  -5   3   2  214.29    6.35
  -4   3   2  138.52    4.66
  -3   3   2  145.43    4.27
  -2   3   2  484.10    6.82
  -1   3   2   13.97    1.21
   1  -3  -2    8.53    1.57
   0  -3  -2 1128.61   14.58
  -1  -3  -2  502.25    9.74
  -2  -3  -2  744.60   11.87
  -3  -3  -2 2404.07   21.57
  -4  -3  -2 2590.78   22.82
  -4   3  -2 2772.27   24.43
  -5   3  -2 3217.09   27.29
  -6   3  -2  126.32    5.83
  -7   3  -2   17.59    2.56
  -8  -3  -2   11.69    2.24
  -8  -3  -2   12.39    2.19
  -8   3  -2    9.28    2.16
  -9  -3  -2    4.31    1.76
  -9  -3  -2    2.73    1.26
  -9   3  -2    4.15    1.45
 -10  -3  -2    6.89    2.10
 -11  -3  -2    6.11    2.04
 -12  -3  -2    1.63    1.63
  13  -3   2   10.57    1.85
 -13  -3  -2   13.61    2.56
 -14  -3  -2    8.07    1.97
  14  -3   2    7.68    1.22
 -15  -3  -2    1.54    1.22
 -15  -3  -2    3.08    1.16
 -16  -3  -2   71.83    3.53
  17  -3   2    1.44    0.58
 -16  -4   2  207.52    5.30
 -15  -4   2  228.62    6.74
  15  -4  -2  218.42    5.96
 -14  -4   2  522.26   11.46
  14  -4  -2  528.50   11.38
 -13  -4   2    0.56    1.34
  13  -4  -2    3.25    0.93
 -12  -4   2  144.12    7.13
 -11  -4   2   89.27    5.87
 -11  -4   2   79.71    4.84
 -10  -4   2  273.65    9.21
 -10  -4   2  289.96   10.47
  -9  -4   2 1202.26   19.75
  -9  -4   2 1272.12   21.66
  -8  -4   2 1243.96   20.31
  -8  -4   2 1237.81   21.15
  -8  -4   2 1284.28   20.98
  -7  -4   2  166.72    7.48
  -7  -4   2  168.96    7.34
   7  -4  -2  162.43    7.69
   6  -4  -2    4.17    1.71
   6  -4  -2    9.01    1.69
  -6  -4   2    3.64    1.52
  -6  -4   2    3.80    1.46
   5  -4  -2   51.51    4.14
  -5  -4   2   48.59    4.05
  -5  -4   2   46.63    3.82
   4  -4  -2 2239.02   24.63
   3  -4  -2 3607.70   31.59
   2  -4  -2  170.48    6.83
   1  -4  -2 1140.70   17.46
   0  -4  -2  117.66    5.71
  -1  -4  -2   52.69    3.86
  -2   4  -2   74.94    4.33
  -2  -4  -2   67.03    4.39
  -3  -4  -2  354.68   10.02
   3  -4   2  393.87   11.78
  -3   4  -2  363.36    9.53
   3  -4   2  380.57   10.95
  -4  -4  -2   55.31    4.23
   4  -4   2   48.90    4.43
  -4   4  -2   50.49    3.80
   4  -4   2   48.54    4.02
  -4  -4  -2   60.19    3.98
   5  -4   2  996.54   20.05
  -5  -4  -2 1065.47   18.36
  -5   4  -2 1036.73   17.71
   5  -4   2 1023.71   18.27
  -6   4  -2  425.45   11.74
  -6  -4  -2  434.21   11.91
  -6  -4  -2  431.70   11.20
   6  -4   2  426.39   11.83
  -7  -4  -2  517.24   13.26
  -7   4  -2  536.21   13.51
  -7  -4  -2  553.34   13.24
   8  -4   2  238.36    8.62
  -8  -4  -2  263.59    9.46
  -8  -4  -2  265.85    9.54
  -9  -4  -2  537.88   13.36
   9  -4   2  537.17   12.43
  -9  -4  -2  555.19   13.76
 -10  -4  -2 1309.04   20.87
 -11  -4  -2  467.97   12.27
 -12  -4  -2   10.71    1.90
  12  -4   2    9.85    1.88
  13  -4   2   75.16    4.05
 -13  -4  -2   78.66    4.46
  14  -4   2   34.03    2.85
  14  -4   2   31.10    2.11
  15  -4   2  200.40    5.41
  14  -5  -2  201.25    4.82
  13  -5  -2   89.59    4.02
  13  -5  -2   94.80    3.51
 -13  -5   2   87.26    3.63
  12  -5  -2  174.75    5.57
 -12  -5   2  174.41    5.83
  11  -5  -2  113.54    5.45
 -11  -5   2  103.04    4.93
 -11  -5   2  105.46    4.86
  11  -5  -2  110.94    5.22
  10  -5  -2  311.40    9.65
 -10  -5   2  310.82    9.10
 -10  -5   2  298.72    8.79
  10  -5  -2  324.53    9.91
   9  -5  -2  315.82   10.29
  -9  -5   2  297.76    9.51
   9  -5  -2  303.15   10.29
   8  -5  -2   11.69    2.40
   8  -5  -2   10.86    2.53
  -8  -5   2   12.03    2.39
   7  -5  -2    2.75    1.66
   7  -5  -2    6.28    2.15
  -7  -5   2    3.53    1.56
   6  -5  -2 1234.31   20.49
  -6  -5   2 1248.09   21.23
   6  -5  -2 1189.54   22.58
   5  -5  -2  226.33    9.97
  -5  -5   2  230.20    9.24
  -5  -5   2  222.48    8.39
  -5  -5   2  223.59    8.59
   5  -5  -2  218.11    8.55
  -4  -5   2   14.51    2.58
   4  -5  -2    9.85    2.53
   4  -5  -2   11.83    2.27
  -4  -5   2   10.93    2.45
  -4  -5   2   10.87    2.20
  -3  -5   2  153.57    7.24
   3  -5  -2  158.27    8.10
  -3  -5   2  153.05    7.54
  -3  -5   2  151.94    7.27
  -2  -5   2  287.18    9.98
   2  -5  -2  282.96   10.66
   1  -5  -2  222.24    9.30
  -1  -5   2  224.61    9.08
   0  -5  -2 1118.48   19.81
   0  -5   2 1105.91   20.16
   0  -5  -2 1096.52   18.17
   1  -5   2   39.10    4.03
  -1  -5  -2   43.18    3.99
  -1  -5  -2   41.57    3.83
   1  -5   2   40.47    3.75
  -1  -5  -2   39.74    3.52
  -2  -5  -2  619.61   13.83
   2  -5   2  597.14   14.28
  -2  -5  -2  596.99   13.19
   2  -5   2  592.63   15.05
   2  -5   2  560.25   14.62
  -2  -5  -2  609.32   14.08
  -3  -5  -2  201.73    8.23
   3  -5   2  177.80    8.47
  -3  -5  -2  174.86    7.05
   3  -5   2  177.36    8.26
   3  -5   2  179.77    7.99
  -4  -5  -2  736.43   15.83
   4  -5   2  695.09   16.96
   4  -5   2  712.41   16.30
   4  -5   2  719.71   16.11
  -4  -5  -2  708.10   14.23
   5  -5   2   52.73    5.06
  -5  -5  -2   54.10    4.10
   5  -5   2   52.41    4.56
   5  -5   2   59.92    4.94
  -5  -5  -2   59.11    4.75
   6  -5   2  498.98   13.74
   6  -5   2  477.79   14.27
  -6  -5  -2  515.58   13.31
   6  -5   2  481.35   12.95
   7  -5   2   92.92    5.53
  -7  -5  -2   97.16    5.82
   7  -5   2   95.86    6.58
   7  -5   2  101.12    6.25
   8  -5   2  372.36   10.39
   8  -5   2  395.48   12.75
   8  -5   2  405.56   11.85
   9  -5   2   12.92    2.41
   9  -5   2   16.52    2.03
   9  -5   2   12.67    2.63
  10  -5   2  320.63    7.60
  10  -5   2  311.65   10.17
  10  -5   2  323.62    9.45
  11  -5   2  220.63    7.16
  11  -5   2  204.98    7.52
  12  -5   2  109.31    4.78
  12  -5   2  110.60    4.37
  13  -5   2  105.01    3.76
  13  -5   2  103.50    3.31
  11  -6  -2    0.48    0.47
  10  -6  -2   25.52    2.12
  10  -6  -2   27.18    2.06
   9  -6  -2    7.17    1.35
  -9  -6   2    7.63    1.42
   9  -6  -2    9.13    1.59
   8  -6  -2   79.80    4.55
  -8  -6   2   81.08    4.34
   8  -6  -2   81.33    4.37
   7  -6  -2  280.46    9.11
   7  -6  -2  271.71    8.16
  -7  -6   2  273.89    8.39
   6  -6  -2   38.53    3.71
   6  -6  -2   36.75    3.19
  -6  -6   2   38.27    3.31
  -6  -6   2   34.52    3.33
  -5  -6   2  450.61   11.19
   5  -6  -2  480.46   10.87
   5  -6  -2  456.96   12.63
  -5  -6   2  451.64   11.57
  -4  -6   2   37.63    3.58
  -4  -6   2   36.35    3.40
   4  -6  -2   41.69    4.09
   3  -6  -2  110.21    6.43
  -3  -6   2   99.51    5.50
  -3  -6   2  100.26    5.52
  -3  -6   2  102.78    5.82
   2  -6  -2   30.79    3.47
  -2  -6   2   29.85    3.26
  -2  -6   2   27.45    3.25
   2  -6  -2   23.18    2.64
  -1  -6   2   39.77    3.87
   1  -6  -2   33.97    3.20
   1  -6  -2   39.60    3.77
  -1  -6   2   30.15    3.35
  -1  -6   2   36.53    3.70
   0  -6   2  744.52   15.72
   0  -6   2  737.68   15.30
   0  -6  -2  736.96   13.57
   0  -6  -2  752.34   15.16
   1  -6   2 2537.66   27.34
  -1  -6  -2 2558.33   24.52
  -1  -6  -2 2506.47   26.14
  -1  -6  -2 2657.55   26.72
   1  -6   2 2643.77   29.91
   2  -6   2  302.09   10.19
  -2  -6  -2  296.30    8.39
  -2  -6  -2  279.77    8.17
  -2  -6  -2  294.21    9.13
   3  -6   2  249.20    8.07
  -3  -6  -2  260.64    8.52
   3  -6   2  252.13    9.19
  -3  -6  -2  258.97    7.81
   4  -6   2  274.28    9.26
  -4  -6  -2  256.30    7.62
  -4  -6  -2  258.96    8.41
   4  -6   2  273.92    8.58
   5  -6   2  130.80    6.18
   5  -6   2  133.15    6.03
  -5  -6  -2  128.54    5.79
   6  -6   2  411.57   10.22
   6  -6   2  404.85   10.15
   7  -6   2  397.90    9.08
   7  -6   2  410.37    9.80
   8  -6   2   10.52    1.38
   8  -6   2    9.92    1.64
   9  -6   2  108.69    3.31
   9  -6   2  112.61    4.31
  10  -6   2   50.57    2.49
   6  -7  -2   79.39    3.00
   5  -7  -2   16.68    1.60
   4  -7  -2    2.11    0.75
  -4  -7   2    1.87    0.63
  -3  -7   2    8.47    1.19
   3  -7  -2    9.58    1.28
  -3  -7   2    8.25    1.26
   2  -7  -2   64.99    3.12
  -2  -7   2   59.38    2.83
  -2  -7   2   59.84    3.13
  -1  -7   2    9.32    1.41
   1  -7  -2   10.62    1.32
   0  -7   2  164.18    5.16
   1  -7   2    1.52    0.82
   2  -7   2   27.44    2.13
   3  -7   2   28.99    2.08
   4  -7   2  109.51    3.67
 -19   0   3    0.00    0.76
 -18   0   3    3.06    1.36
 -17   0   3   -0.50    1.64
 -16   0   3    0.15    1.69
 -15   0   3    0.43    1.88
 -14   0   3   -0.15    1.51
 -13   0   3    1.09    1.55
 -13   0   3   16.24    2.84
 -12   0   3   -1.17    1.73
 -12   0   3   23.60    3.03
 -11   0   3   -0.38    1.18
 -10   0   3    0.51    1.11
  -9   0   3    2.04    1.02
  -8   0   3    5.37    1.29
  -7   0   3    0.06    0.78
  -6   0   3    1.74    0.87
  -5   0   3    4.61    0.93
  -4   0   3    0.34    0.50
  -3   0   3    5.58    0.68
  -3   0   3    2.99    0.60
  -2   0   3    9.36    0.82
  -1   0   3    0.28    0.34
   0   0   3    3.86    0.58
   1   0   3    4.55    0.72
   2   0   3    0.77    0.56
   3   0   3    6.88    0.92
  -3   0  -3    3.63    0.28
  -4   0  -3    0.65    0.39
   4   0   3    2.40    0.77
  -5   0  -3   23.67    1.67
   5   0   3    1.20    0.71
  -6   0  -3   -0.05    0.69
  -7   0  -3   -1.14    0.91
  -8   0  -3   -0.11    0.87
  -9   0  -3    2.66    1.15
 -10   0  -3    2.18    1.30
 -10   0  -3    0.70    1.38
 -11   0  -3    3.53    1.32
 -11   0  -3    2.81    1.53
 -12   0  -3    1.04    1.22
 -12   0  -3   10.63    2.04
 -13   0  -3   -0.54    1.58
 -13   0  -3   -0.51    1.11
 -14   0  -3    2.54    1.89
 -15   0  -3    0.51    1.50
 -16   0  -3    2.08    1.22
 -16   0  -3   -0.36    0.69
 -17   0  -3   -0.20    0.91
 -17   0  -3    0.77    0.68
 -18   0  -3   -0.50    0.61
 -19   1   3  247.31    5.99
 -19  -1   3  238.99    5.44
 -18  -1   3    2.98    1.02
 -18   1   3    2.14    1.23
 -17  -1   3  161.47    5.99
 -17   1   3  174.38    7.25
 -17  -1   3  170.02    6.76
 -16  -1   3   28.86    3.33
 -16   1   3   25.19    3.22
 -16  -1   3   25.32    2.90
 -15   1   3    2.58    1.84
 -15  -1   3    2.09    1.40
 -15  -1   3    2.19    1.70
 -14  -1   3  569.48   14.41
 -14  -1   3  577.79   14.53
 -14   1   3  565.30   14.89
 -13  -1   3  526.59   13.90
 -13  -1   3  505.08   13.46
 -13   1   3  524.05   14.22
 -12  -1   3  137.89    6.92
 -12   1   3  129.81    6.97
 -12   1   3  138.63    7.09
  11  -1  -3  706.75   14.79
 -11   1   3  677.71   14.47
 -10   1   3  136.71    6.11
  -9   1   3  148.81    5.95
  -8   1   3  355.33    8.46
  -7   1   3  334.50    7.62
  -7  -1   3  323.82    5.74
  -6   1   3  654.95    9.67
  -6  -1   3  611.33    7.20
  -5  -1   3 1930.54   11.81
  -5   1   3 1992.91   15.29
  -4   1   3    2.15    0.60
  -4  -1   3    2.34    0.43
  -3  -1   3  796.50    6.49
  -3   1   3  839.76    7.80
  -2   1   3  615.56    5.89
  -2  -1   3  597.50    5.72
  -1   1   3  764.84    7.22
  -1  -1   3  741.94    6.80
   0   1   3 2367.07   12.25
   0  -1   3 2322.51   13.42
   1  -1   3 2892.63   16.68
   1   1   3 2915.62   14.05
   2   1   3 9052.02   26.07
   2  -1   3 8986.01   33.12
  -3  -1  -3 3419.53   15.63
  -3  -1  -3 3376.79   12.30
   3   1   3 3409.11   17.85
  -4  -1  -3  223.39    3.99
   4   1   3  224.40    5.04
   4   1   3  238.26    4.79
   4  -1   3  222.86    6.18
  -4  -1  -3  227.21    3.94
  -5  -1  -3  157.73    3.87
   5  -1   3  155.67    5.50
   5   1   3  167.65    4.26
  -6   1  -3  232.28    6.20
  -6  -1  -3  216.39    5.19
  -7   1  -3  296.25    7.55
  -7  -1  -3  285.99    6.58
  -8  -1  -3 1733.18   17.62
  -8   1  -3 1656.26   18.96
  -9   1  -3  116.47    5.52
 -10   1  -3  419.63   11.74
 -10  -1  -3  399.03   11.30
 -10   1  -3  408.26   11.01
 -10  -1  -3  418.07   11.78
 -11   1  -3 1253.20   21.06
 -11  -1  -3 1268.81   20.99
 -11   1  -3 1325.57   21.01
 -11  -1  -3 1295.77   21.54
 -12   1  -3  296.46   10.47
 -12  -1  -3  300.19   10.62
 -12  -1  -3  294.33   10.38
 -13  -1  -3  384.66   11.94
 -13   1  -3  391.29   12.13
 -13  -1  -3  386.62   12.08
 -14  -1  -3   82.85    5.66
 -14   1  -3   86.88    5.77
 -14  -1  -3   79.91    5.40
 -15   1  -3  152.61    6.51
 -15   1  -3  157.29    7.30
 -15  -1  -3  162.16    7.27
 -16  -1  -3  506.58   11.51
 -16   1  -3  543.84   12.06
 -16  -1  -3  521.66   12.12
 -17  -1  -3    6.76    1.38
 -17  -1  -3    8.64    1.47
 -17   1  -3    6.74    1.30
 -18  -1  -3   28.65    1.83
 -18   2   3  204.04    5.60
 -18  -2   3  202.08    5.37
 -17   2   3   42.25    3.28
 -17  -2   3   37.73    3.02
 -17  -2   3   34.61    2.55
 -16   2   3  303.62    9.52
 -16  -2   3  269.85    8.10
 -16  -2   3  290.81    9.18
 -15   2   3   48.74    4.27
 -15  -2   3   44.62    4.18
 -15  -2   3   50.56    3.98
 -14  -2   3  981.06   19.22
 -14   2   3  981.81   19.14
 -14  -2   3  977.11   17.86
 -13  -2   3   16.49    3.04
 -13   2   3   19.69    3.11
 -13  -2   3   18.11    2.72
 -12  -2   3    1.93    1.38
 -12   2   3    7.55    1.98
 -12   2   3    4.96    1.59
  11  -2  -3  185.90    7.77
 -11   2   3  192.21    8.37
 -11   2   3  188.17    8.18
 -10   2   3  423.64   11.55
  -9   2   3  195.12    7.36
  -8   2   3    3.29    1.31
  -7   2   3   80.95    4.19
  -6   2   3 1156.17   14.38
  -5   2   3  424.19    7.90
  -4   2   3  128.25    3.94
  -3   2   3 2044.70   13.75
  -2   2   3 4015.71   20.41
  -2   2   3 3986.94   15.63
  -1   2   3   66.64    2.48
  -1   2   3   72.31    1.58
   0   2   3    4.10    0.63
   0  -2   3    3.82    0.89
   1  -2   3 1760.41   16.18
   1   2   3 1764.67   11.69
   2  -2   3   67.69    3.46
  -2  -2  -3   70.12    3.07
   2   2   3   71.19    2.37
  -3  -2  -3 1097.90   12.04
   3   2   3 1126.36    9.87
  -4  -2  -3   18.55    1.68
  -5  -2  -3  269.82    5.99
  -6   2  -3    3.56    1.13
  -7   2  -3   29.09    2.80
  -8   2  -3  594.46   12.57
  -9   2  -3 1373.71   19.87
  -9  -2  -3 1395.56   21.50
 -10   2  -3  126.02    6.38
 -10  -2  -3  106.66    6.18
 -10   2  -3  110.33    6.16
 -10  -2  -3  108.17    6.30
 -11   2  -3  261.06    9.44
 -11  -2  -3  263.16    9.78
 -11  -2  -3  263.49    9.93
 -12  -2  -3    2.12    1.42
 -12   2  -3    1.29    1.27
 -12  -2  -3    1.29    1.40
 -13   2  -3  565.84   13.80
 -13  -2  -3  586.18   14.23
 -13  -2  -3  584.11   14.72
 -14   2  -3    3.04    1.29
 -14  -2  -3    2.91    1.57
 -14  -2  -3    2.33    1.46
 -15  -2  -3   84.87    4.77
 -15   2  -3   89.21    4.83
 -16   2  -3   46.38    2.99
 -16  -2  -3   41.38    3.23
 -17  -2  -3  163.12    5.09
 -17  -3   3   53.67    3.11
 -16  -3   3  392.61    9.62
 -15   3   3 1229.66   16.77
 -15  -3   3 1228.30   19.19
 -14  -3   3    1.74    1.79
 -14   3   3    3.46    1.00
 -13  -3   3  652.19   15.75
 -13   3   3  635.63   13.97
 -12  -3   3   11.59    2.65
 -12   3   3   14.09    2.32
  11  -3  -3    1.25    1.21
 -10   3   3  734.87   16.34
  10  -3  -3  706.43   14.56
 -10  -3   3  760.85   14.56
   9  -3  -3 1626.47   20.97
  -9  -3   3 1612.28   21.31
  -8   3   3   23.63    2.82
  -8  -3   3   24.79    2.77
  -7   3   3 1346.87   18.52
  -6   3   3  848.36   13.66
  -5   3   3  189.05    5.94
  -4   3   3  433.11    8.00
  -3   3   3   72.00    3.48
  -2   3   3 1721.75   15.71
  -1   3   3  632.03    8.63
   0   3   3  550.82    7.33
   0  -3  -3  512.90   10.22
  -1  -3  -3    6.17    1.51
  -2  -3  -3  351.53    8.44
  -3  -3  -3  332.07    8.22
  -4  -3  -3 3681.27   27.41
  -5   3  -3   38.43    3.34
  -5  -3  -3   39.18    2.91
  -6   3  -3 1513.59   20.24
  -7  -3  -3 1540.56   21.45
  -7  -3  -3 1571.56   21.93
  -8  -3  -3    3.43    1.51
  -8   3  -3    8.76    2.03
  -8  -3  -3    4.78    1.73
  -9  -3  -3   38.44    3.89
  -9   3  -3   16.33    2.55
 -10  -3  -3  181.53    8.19
 -11  -3  -3   53.75    4.62
  12  -3   3  593.93   12.88
 -12  -3  -3  684.16   15.55
  13  -3   3   87.35    4.48
 -13  -3  -3   98.66    5.76
 -14  -3  -3    1.25    1.02
 -14  -3  -3    3.07    1.36
 -15  -3  -3    4.76    1.28
 -16  -3  -3    1.27    0.80
  16  -4  -3   68.22    2.53
 -16  -4   3   77.25    3.33
 -15  -4   3   53.25    3.42
 -14  -4   3   11.52    2.10
  14  -4  -3   12.14    1.79
  14  -4  -3   10.28    1.29
 -13  -4   3   99.47    5.64
  13  -4  -3  100.98    5.38
 -12  -4   3  281.68    9.92
 -12  -4   3  249.01    7.71
 -11  -4   3    2.93    1.81
 -11  -4   3    3.38    1.28
 -10  -4   3  106.16    6.42
 -10  -4   3   91.63    5.44
  -9  -4   3   80.23    5.19
   8  -4  -3   37.18    3.77
  -8  -4   3   29.03    3.38
  -7   4   3  128.82    6.71
  -7  -4   3  143.86    6.96
  -7  -4   3  146.26    6.92
  -6   4   3   88.99    5.23
   6  -4  -3  105.09    5.76
  -6  -4   3   97.67    5.54
  -5  -4   3  297.28    9.64
  -5  -4   3  330.09    9.87
   5  -4  -3  310.88    9.75
  -4  -4   3  165.94    7.08
   4  -4  -3  149.66    6.87
  -3  -4   3   45.07    3.81
   3  -4  -3   42.21    3.75
   2  -4  -3   12.31    2.32
   1  -4  -3  524.48   12.44
   0  -4  -3  490.63   11.89
  -1  -4  -3    2.70    1.08
   2  -4   3    5.08    1.67
  -2  -4  -3    7.49    1.62
   2  -4   3    7.33    1.70
   3  -4   3  177.96    7.49
  -3  -4  -3  183.38    7.33
  -3  -4  -3  172.53    7.15
   3  -4   3  176.26    7.41
   3  -4   3  165.87    7.78
  -3   4  -3  181.88    7.25
   4  -4   3   38.28    3.59
   4  -4   3   33.67    3.71
  -4   4  -3   42.18    3.70
  -4  -4  -3   38.93    3.57
  -4  -4  -3   46.85    3.64
  -5  -4  -3   32.66    3.38
   5  -4   3   31.79    3.76
   5  -4   3   26.69    3.17
  -5  -4  -3   31.12    3.03
  -6   4  -3   37.40    3.86
  -6  -4  -3   43.58    3.98
   6  -4   3   35.35    3.51
   7  -4   3  644.08   13.88
  -7  -4  -3  687.18   15.17
  -7  -4  -3  689.55   14.80
   8  -4   3   43.61    3.68
  -8  -4  -3   46.18    4.06
   9  -4   3   62.79    4.87
  -9  -4  -3   64.77    4.75
  10  -4   3   18.80    2.81
 -10  -4  -3   19.84    2.85
  11  -4   3  120.67    5.99
 -11  -4  -3  133.45    6.44
 -12  -4  -3   17.80    2.43
  12  -4   3   20.85    2.45
  13  -4   3   77.77    4.62
  13  -4   3   66.97    3.49
  14  -4   3   11.33    1.67
  14  -4   3   10.93    1.04
  15  -4   3   71.22    2.93
  14  -5  -3   37.57    2.15
 -13  -5   3    0.53    0.72
  13  -5  -3    2.37    0.55
  12  -5  -3  113.19    4.74
 -12  -5   3  109.59    4.70
  11  -5  -3  314.27    8.95
 -11  -5   3  304.37    8.12
 -11  -5   3  303.52    8.45
  10  -5  -3  250.80    8.08
 -10  -5   3  223.01    7.71
  10  -5  -3  231.02    8.45
 -10  -5   3  232.36    7.82
  -9  -5   3   36.57    3.34
  -9  -5   3   42.88    3.77
   9  -5  -3   38.20    3.45
   8  -5  -3   12.50    2.25
  -8  -5   3   11.67    2.27
  -8  -5   3   11.48    2.33
   7  -5  -3  121.95    6.13
  -7  -5   3  108.07    6.24
  -7  -5   3  110.26    6.16
  -6  -5   3  448.25   12.86
  -6  -5   3  456.25   12.28
   5  -5  -3   67.44    4.57
  -5  -5   3   63.48    5.05
  -5  -5   3   58.33    4.50
  -4  -5   3   10.34    2.16
  -4  -5   3    8.44    2.16
   4  -5  -3   11.07    2.64
  -3  -5   3  111.74    6.37
   3  -5  -3  109.74    6.79
  -2  -5   3  357.46   11.31
   2  -5  -3  363.42   11.88
   1  -5  -3  690.66   16.01
  -1  -5   3  669.04   15.48
   0  -5  -3  269.16    8.56
   0  -5  -3  266.85    8.77
   0  -5   3  256.64    9.72
   0  -5   3  263.94    8.93
   0  -5  -3  274.24    9.71
  -1  -5  -3  150.23    6.84
  -1  -5  -3  158.28    6.64
   1  -5   3  139.87    7.25
  -1  -5  -3  155.52    7.11
   1  -5   3  141.65    6.87
   2  -5   3   13.52    2.42
  -2  -5  -3   14.29    2.30
   2  -5   3   14.91    2.86
   2  -5   3   14.24    2.58
  -2  -5  -3   12.31    2.08
  -3  -5  -3  285.43    8.76
   3  -5   3  281.06   10.69
   3  -5   3  299.83   10.45
   3  -5   3  278.83   10.13
  -3  -5  -3  293.30    9.92
   4  -5   3  183.70    8.86
  -4  -5  -3  200.35    7.41
   4  -5   3  185.29    8.23
  -4  -5  -3  200.28    8.27
   4  -5   3  208.04    8.77
   5  -5   3   24.63    3.70
   5  -5   3   25.14    3.43
   5  -5   3   21.13    3.04
  -5  -5  -3   25.63    3.32
   6  -5   3   19.93    2.71
  -6  -5  -3   19.23    2.79
   6  -5   3   23.53    3.53
   6  -5   3   23.51    3.27
   7  -5   3   36.20    3.83
   7  -5   3   36.25    4.21
   7  -5   3   31.77    3.21
   8  -5   3  219.58    9.43
   8  -5   3  209.31    7.23
   8  -5   3  234.36    8.86
   9  -5   3   91.80    5.88
   9  -5   3   97.95    5.55
   9  -5   3   97.35    4.37
  10  -5   3    3.21    1.55
  10  -5   3    1.70    1.13
  11  -5   3    0.86    0.91
  11  -5   3    1.67    1.21
  12  -5   3   77.31    3.30
  12  -5   3   80.72    3.85
  13  -5   3   23.82    1.67
  11  -6  -3    0.15    0.35
  11  -6  -3    0.42    0.31
  10  -6  -3   40.97    2.55
  10  -6  -3   40.91    2.60
   9  -6  -3    1.52    0.76
   9  -6  -3    2.59    0.97
  -9  -6   3   -0.24    0.87
   8  -6  -3   50.12    3.67
   8  -6  -3   47.59    3.27
  -8  -6   3   48.86    3.40
  -7  -6   3   24.14    2.71
   7  -6  -3   23.44    2.49
   7  -6  -3   22.96    2.79
   6  -6  -3    1.10    1.42
  -6  -6   3    0.19    1.22
   6  -6  -3    0.52    0.74
  -6  -6   3    1.20    1.20
   5  -6  -3   45.12    4.08
  -5  -6   3   39.83    3.65
  -5  -6   3   43.16    3.60
  -4  -6   3   63.62    4.32
   4  -6  -3   63.34    4.75
  -4  -6   3   63.08    4.56
   3  -6  -3   13.63    2.47
  -3  -6   3   14.33    2.59
  -3  -6   3   13.47    2.42
  -2  -6   3  104.78    5.87
   2  -6  -3  104.54    5.98
  -2  -6   3  113.87    6.04
  -2  -6   3  103.29    5.96
  -1  -6   3   22.46    2.97
   1  -6  -3   19.39    2.17
  -1  -6   3   20.84    2.94
   1  -6  -3   20.42    2.72
  -1  -6   3   19.14    2.75
   0  -6  -3   27.84    2.52
   0  -6  -3   22.48    2.72
   0  -6   3   25.39    3.27
   0  -6   3   23.14    2.95
   1  -6   3  139.94    6.58
   1  -6   3  144.11    6.99
  -1  -6  -3  143.72    5.47
  -1  -6  -3  149.87    6.01
   2  -6   3   10.71    1.78
   2  -6   3    7.91    2.12
  -2  -6  -3    8.06    1.42
   3  -6   3   46.27    3.55
   3  -6   3   45.97    3.90
   4  -6   3    8.58    1.88
   4  -6   3    9.86    1.85
   5  -6   3   29.61    2.91
   5  -6   3   29.28    2.92
   6  -6   3   15.48    2.18
   6  -6   3   14.07    1.98
   7  -6   3   27.53    2.30
   7  -6   3   30.40    2.62
   8  -6   3    3.93    1.08
   8  -6   3    3.09    0.64
   9  -6   3   66.84    3.14
  10  -6   3    6.35    0.91
   5  -7  -3  114.88    3.71
  -5  -7   3  103.33    3.44
   4  -7  -3    0.74    0.45
  -4  -7   3    0.50    0.44
   3  -7  -3    8.55    1.13
  -3  -7   3    7.13    1.07
  -3  -7   3    7.42    1.23
  -2  -7   3    1.03    0.42
   2  -7  -3    2.02    0.57
  -1  -7   3   67.98    3.32
   0  -7   3  282.92    6.66
   1  -7   3    4.28    1.08
   2  -7   3  292.07    6.52
   3  -7   3   38.72    2.30
   4  -7   3   95.43    3.28
 -19   0   4   24.14    2.07
 -18   0   4  478.60   10.69
 -17   0   4  494.73   12.20
 -16   0   4  609.70   14.51
 -15   0   4 1913.21   26.85
 -14   0   4  204.17    8.94
 -13   0   4  688.45   16.23
 -13   0   4  667.11   15.80
 -12   0   4 4379.14   38.98
 -12   0   4 4509.60   39.56
 -11   0   4  554.20   13.10
 -10   0   4  801.58   14.74
  -9   0   4  378.02    9.41
  -8   0   4  502.58   10.06
  -7   0   4  112.90    4.47
  -6   0   4  922.26   11.69
  -5   0   4  185.36    4.82
  -5   0   4  173.29    4.26
  -4   0   4 6432.33   24.50
  -3   0   4  691.49    7.68
  -2   0   4  564.67    6.66
  -1   0   4 4006.90   17.44
   0   0   4 2448.33   14.26
   1   0   4 2093.74   13.90
   2   0   4 2717.92   17.28
   3   0   4  226.78    5.50
   4   0   4 3339.01   21.99
   5   0   4 4392.31   27.62
  -5   0  -4 4422.17   22.85
   6   0   4 4153.41   28.87
  -6   0  -4 4357.33   24.92
  -7   0  -4 7938.62   36.08
  -8   0  -4 1582.94   17.66
  -9   0  -4 1085.74   15.99
 -10   0  -4  103.78    5.81
 -10   0  -4   85.39    5.40
 -10   0  -4  101.10    5.32
 -11   0  -4  204.33    8.56
 -11   0  -4  201.53    8.35
 -12   0  -4    6.30    2.00
 -13   0  -4   82.47    5.79
 -14   0  -4  124.67    6.81
 -15   0  -4  615.15   13.89
 -15   0  -4  638.78   14.33
 -16   0  -4   90.59    4.70
 -16   0  -4   96.58    5.08
 -17   0  -4   84.42    3.57
 -17   0  -4   92.20    4.16
 -19   1   4  323.16    6.89
 -19  -1   4  303.94    6.07
 -18  -1   4   39.11    2.83
 -18   1   4   41.07    3.22
 -17  -1   4  255.41    8.33
 -17   1   4  265.66    8.86
 -17  -1   4  244.61    7.32
 -16  -1   4    4.57    1.56
 -16  -1   4    5.91    1.90
 -16   1   4    8.93    2.23
 -15  -1   4  667.25   15.24
 -15   1   4  670.30   16.02
 -15  -1   4  647.40   14.77
 -14  -1   4 1224.30   20.88
 -14  -1   4 1225.73   20.98
 -14   1   4 1218.01   21.79
 -13  -1   4 1183.08   20.45
 -13   1   4 1205.55   21.57
 -12  -1   4  247.34    9.22
 -12   1   4  251.04    9.63
 -12   1   4  251.09    9.49
 -11   1   4  142.28    7.00
  11  -1  -4  150.17    6.96
 -11   1   4  137.76    6.69
 -10   1   4   27.21    2.94
  -9  -1   4 1511.68   15.14
  -9   1   4 1502.58   19.19
  -8  -1   4 2929.23   19.84
  -8   1   4 3066.35   25.25
  -7  -1   4   45.83    2.35
  -7   1   4   47.59    2.98
  -6  -1   4  664.03    8.18
  -6   1   4  650.26    9.87
  -5  -1   4  166.33    3.83
  -5   1   4  173.75    4.67
  -4  -1   4    2.17    0.52
  -4   1   4    2.80    0.71
  -3   1   4    2.02    0.64
  -3  -1   4    1.69    0.43
  -2   1   4  112.10    3.25
  -2  -1   4  100.60    2.79
  -1   1   4  113.23    3.15
  -1  -1   4  107.63    3.01
   0   1   4 2647.60   14.86
   0  -1   4 2570.47   15.91
   1  -1   4 4398.86   22.75
   1   1   4 4430.07   20.11
   2   1   4    3.08    0.75
   2  -1   4    0.95    0.80
  -3  -1  -4  653.75    5.82
   3  -1   4  634.02   10.32
   4   1   4  124.03    4.21
   4  -1   4  120.91    4.95
  -4  -1  -4  122.11    3.04
  -4  -1  -4  114.14    2.84
   4   1   4  122.81    3.79
   5  -1   4 1155.50   15.84
  -5  -1  -4 1135.06    8.95
  -5  -1  -4 1164.40   10.48
  -6   1  -4  115.01    4.65
  -6  -1  -4  107.72    3.64
  -7   1  -4  477.99    9.93
  -8   1  -4   45.05    3.41
  -9   1  -4    1.20    1.34
 -10   1  -4  427.81   12.01
 -10  -1  -4  413.23   11.87
 -10   1  -4  421.77   11.32
 -10  -1  -4  416.93   12.02
 -11   1  -4    1.74    2.02
 -11   1  -4    1.21    1.30
 -11  -1  -4    1.84    1.44
 -11  -1  -4    2.40    1.44
 -12   1  -4  397.81   12.10
 -12  -1  -4  408.45   12.39
 -12  -1  -4  414.75   12.47
 -13   1  -4  200.22    8.37
 -13  -1  -4  217.63    9.06
 -13   1  -4  211.65    8.94
 -13  -1  -4  213.66    8.96
 -14   1  -4  466.60   12.02
 -14  -1  -4  471.39   12.80
 -14   1  -4  466.61   12.76
 -15  -1  -4    4.62    1.67
 -15   1  -4    4.65    1.29
 -15   1  -4    4.42    1.56
 -15  -1  -4    6.66    1.77
 -16   1  -4  161.87    6.21
 -16  -1  -4  158.80    6.15
 -16  -1  -4  163.36    6.42
 -17  -1  -4   43.70    2.76
 -18  -2   4   15.89    1.55
 -18   2   4   18.77    1.73
 -17  -2   4   51.49    3.50
 -17   2   4   59.28    3.86
 -16  -2   4  353.28    9.13
 -16  -2   4  370.85   10.48
 -15   2   4  118.33    6.54
 -15  -2   4  122.99    6.08
 -15  -2   4  114.41    6.43
 -14  -2   4  283.06   10.35
 -14   2   4  289.07   10.39
 -14  -2   4  285.23    9.57
 -13  -2   4  274.06    9.47
 -13   2   4  266.11   10.15
 -12   2   4    5.08    1.66
  12  -2  -4    4.98    1.75
 -11   2   4  126.21    6.84
  11  -2  -4  126.77    6.52
 -11   2   4  125.85    6.83
 -10   2   4   99.25    5.60
  10  -2  -4   95.64    5.32
  -9   2   4  157.80    6.73
  -8   2   4  571.10   11.76
  -7   2   4  165.77    5.92
  -6   2   4 1185.40   14.40
  -5   2   4 1455.95   14.38
  -4   2   4 1513.13   13.05
  -3  -2   4 3538.13   17.18
  -3   2   4 3537.07   21.86
  -3   2   4 3545.34   17.50
  -2   2   4 2671.86   17.92
  -2   2   4 2685.90   12.48
  -1   2   4 1472.94   12.55
   0   2   4  830.00    9.04
   0  -2   4  777.34   11.10
   1   2   4  542.24    7.45
   1  -2   4  504.52    9.39
   2   2   4  304.69    5.67
   2  -2   4  299.13    7.77
   3  -2   4  355.91    8.97
   3   2   4  365.42    6.52
  -4  -2  -4  157.65    4.68
   4  -2   4  167.59    6.49
  -5  -2  -4   26.67    1.98
  -6   2  -4  809.05   13.61
  -7   2  -4   65.07    4.17
  -8   2  -4  101.70    5.50
  -8  -2  -4   97.63    5.66
  -9  -2  -4  401.29   11.70
  -9   2  -4  391.53   10.97
  -9  -2  -4  387.01   11.59
 -10   2  -4 1182.97   19.53
 -10   2  -4 1148.35   19.69
 -10  -2  -4 1134.76   20.32
 -10  -2  -4 1136.49   20.10
 -11  -2  -4  235.85    9.32
 -11   2  -4  231.89    8.93
 -11  -2  -4  226.57    9.27
 -12  -2  -4   11.14    2.53
 -12   2  -4    8.59    1.94
 -12  -2  -4    9.11    2.27
 -13   2  -4  467.09   12.22
 -13  -2  -4  454.08   12.42
 -13  -2  -4  436.55   12.57
 -14  -2  -4  548.95   13.52
 -14   2  -4  581.86   12.74
 -14  -2  -4  541.37   12.61
 -15  -2  -4  426.88   10.80
 -15   2  -4  431.66    9.82
 -16  -2  -4  540.69   10.42
 -17  -2  -4  108.35    3.65
 -17  -2  -4  104.82    3.36
 -17  -3   4  174.64    5.48
 -16   3   4   66.86    3.35
 -16  -3   4   67.73    4.12
 -15  -3   4    1.88    1.68
 -15   3   4   -0.94    0.89
 -14  -3   4    5.36    2.22
 -14   3   4    0.75    0.67
 -13   3   4   11.99    2.22
 -13  -3   4   13.46    2.86
 -12   3   4   51.07    4.22
 -11   3   4  286.31    9.82
  11  -3  -4  268.50    9.24
  10  -3  -4   12.89    2.26
 -10  -3   4   15.93    2.15
   9  -3  -4  170.39    7.01
  -9   3   4  172.91    7.55
  -8  -3   4  393.54   10.68
  -8   3   4  395.64   10.63
  -7   3   4   56.20    3.82
  -6   3   4  184.87    6.19
  -5   3   4   42.70    3.16
  -4   3   4    1.48    0.92
  -3   3   4   39.44    2.77
  -2   3   4  357.99    7.47
  -1   3   4   48.39    2.60
  -1  -3   4   10.25    1.50
   0   3   4  138.10    4.09
   0  -3   4  135.71    5.31
  -1  -3  -4  163.54    5.98
  -2  -3  -4 1187.40   16.09
  -3  -3  -4 1236.04   16.13
  -4  -3  -4   47.72    3.24
  -5  -3  -4   70.72    3.98
  -5   3  -4   83.08    4.86
  -6  -3  -4 1372.67   20.26
  -6   3  -4 1342.23   19.56
  -7   3  -4   23.32    2.89
  -7  -3  -4   24.42    2.97
  -8   3  -4  540.40   13.48
  -8  -3  -4  568.44   13.91
   9  -3   4  534.46   13.21
  -9  -3  -4  545.95   13.91
  10  -3   4   47.27    3.93
 -10  -3  -4   46.88    4.33
  11  -3   4   13.78    2.29
 -11  -3  -4   15.33    2.69
 -12  -3  -4  123.84    6.57
  12  -3   4  108.46    5.31
 -12  -3  -4  121.84    6.52
 -13  -3  -4   29.43    3.22
 -13  -3  -4   29.19    3.20
 -14  -3  -4   13.72    1.97
 -15  -3  -4   22.30    2.17
 -15  -3  -4   21.62    1.81
  16  -3   4   51.55    2.52
 -16  -4   4  142.74    4.48
 -15  -4   4    0.91    0.86
 -14  -4   4  259.87    8.30
 -13  -4   4  481.18   12.22
 -12  -4   4   31.66    3.62
 -12  -4   4   33.65    2.86
 -11  -4   4  355.73   11.50
 -11  -4   4  342.15    9.76
 -10  -4   4  439.71   11.59
  -9  -4   4  234.64    8.78
  -8  -4   4 2001.84   25.71
  -8  -4   4 1970.02   25.69
  -7   4   4  190.87    8.14
  -7  -4   4  190.85    7.81
  -6   4   4   36.58    3.54
   6  -4  -4   35.46    3.51
  -6  -4   4   36.31    3.45
  -5  -4   4   22.60    2.85
   5  -4  -4   21.17    2.84
  -5  -4   4   25.12    2.91
  -4  -4   4  404.22   11.37
   4  -4  -4  378.45   11.23
   3  -4  -4   25.65    3.18
  -3  -4   4   36.52    3.52
   2  -4  -4    5.74    1.92
  -2  -4   4    3.31    1.37
  -1  -4   4  431.04   11.51
   1  -4  -4  401.87   11.41
   0  -4   4  744.20   15.44
   0  -4   4  717.90   14.86
  -1  -4  -4  162.11    7.07
   1  -4   4  167.45    7.59
   1  -4   4  203.32    7.97
   1  -4   4  167.31    7.23
  -1  -4  -4  203.62    7.55
  -2  -4  -4   60.95    4.44
   2  -4   4   63.39    4.51
   2  -4   4   63.17    4.87
  -2  -4  -4   71.69    4.68
   2  -4   4   72.85    4.84
  -3  -4  -4  127.51    6.20
  -3  -4  -4  147.70    6.65
   3  -4   4  134.63    6.66
   3  -4   4  121.29    6.86
   3  -4   4  125.73    6.41
  -4  -4  -4    1.98    1.16
  -4   4  -4   -1.50    1.29
   4  -4   4    3.25    1.57
   4  -4   4    2.19    1.44
  -4  -4  -4    3.40    1.56
  -5  -4  -4 3602.78   33.93
  -5   4  -4 3506.39   33.95
   5  -4   4 3500.27   34.88
   5  -4   4 3440.47   32.85
   5  -4   4 3357.22   37.67
   6  -4   4  609.35   16.45
   6  -4   4  610.08   14.74
   6  -4   4  598.45   13.56
   7  -4   4  189.30    8.28
   7  -4   4  185.03    7.24
  -7  -4  -4  186.13    7.79
   8  -4   4   88.30    5.70
  -8  -4  -4   98.60    5.74
   9  -4   4  201.35    8.24
  -9  -4  -4  211.67    8.29
  10  -4   4    5.60    1.59
 -10  -4  -4    7.36    2.01
  11  -4   4  752.09   14.03
  12  -4   4  257.39    7.25
  12  -4   4  283.31    9.26
  13  -4   4   96.00    4.75
  13  -4   4   84.52    3.38
  14  -4   4  196.31    5.57
  14  -5  -4   34.03    2.04
  13  -5  -4  243.72    5.85
 -13  -5   4  257.47    6.22
 -12  -5   4    4.28    1.12
  12  -5  -4    5.88    1.25
 -11  -5   4  776.64   13.58
  11  -5  -4  770.59   14.21
 -11  -5   4  788.84   12.81
 -10  -5   4  422.92   10.42
 -10  -5   4  422.67   10.58
  -9  -5   4   40.98    3.46
  -9  -5   4   45.97    3.84
  -8  -5   4   68.17    4.77
  -8  -5   4   72.53    5.01
  -7  -5   4  216.63    8.74
  -7  -5   4  220.60    8.53
  -6  -5   4   44.32    4.18
  -6  -5   4   46.83    4.03
  -5  -5   4   41.62    3.89
  -4  -5   4   17.52    2.77
  -4  -5   4   14.54    2.48
   3  -5  -4  183.77    8.69
  -3  -5   4  199.18    8.47
  -2  -5   4  130.16    6.92
   2  -5  -4  123.79    6.94
  -1  -5   4   92.72    5.17
  -1  -5   4   95.77    5.94
   1  -5  -4  101.10    6.04
   0  -5  -4   58.95    4.59
   0  -5   4   53.03    4.49
   0  -5  -4   57.05    4.21
   0  -5   4   56.23    4.28
   1  -5   4    6.73    1.81
   1  -5   4    5.71    1.98
  -1  -5  -4    6.65    1.86
   2  -5   4 1252.21   20.97
  -2  -5  -4 1303.37   19.91
   2  -5   4 1266.35   22.26
  -3  -5  -4  861.89   16.48
   3  -5   4  827.33   18.32
   3  -5   4  887.13   17.48
   3  -5   4  842.06   17.07
   4  -5   4  248.51   10.33
   4  -5   4  253.64    9.27
  -4  -5  -4  277.76    9.47
   4  -5   4  276.20    9.95
   5  -5   4  322.19   11.76
   5  -5   4  352.30   11.21
   5  -5   4  321.78   10.12
   6  -5   4  346.21    9.96
   6  -5   4  350.69   12.15
   6  -5   4  379.04   11.54
   7  -5   4   55.55    4.89
   7  -5   4   60.49    4.72
   7  -5   4   53.17    3.77
   8  -5   4  375.93   11.83
   8  -5   4  379.35   10.72
   8  -5   4  364.48    8.62
   9  -5   4  412.21   10.36
   9  -5   4  397.02   11.40
  10  -5   4   39.02    3.38
  10  -5   4   37.48    2.96
  11  -5   4   31.98    2.68
  11  -5   4   31.28    2.35
  12  -5   4  227.30    4.87
  12  -5   4  243.15    5.89
  11  -6  -4    3.39    0.68
  10  -6  -4  378.06    7.77
  10  -6  -4  365.73    7.11
   9  -6  -4  177.23    5.52
   9  -6  -4  186.88    6.29
  -9  -6   4  176.99    5.64
   8  -6  -4    5.55    1.28
  -8  -6   4    2.21    1.08
   8  -6  -4    1.90    1.18
   7  -6  -4  147.97    6.60
   7  -6  -4  138.43    5.34
  -7  -6   4  140.52    5.94
   6  -6  -4  224.09    8.38
  -6  -6   4  206.41    7.50
  -6  -6   4  211.16    7.44
  -5  -6   4   42.37    3.47
   5  -6  -4   45.09    3.94
  -5  -6   4   42.72    3.74
  -4  -6   4  994.04   16.47
  -4  -6   4  982.98   17.38
   3  -6  -4  254.28    8.89
  -3  -6   4  241.76    8.72
  -3  -6   4  242.35    8.42
  -2  -6   4    8.18    1.99
   2  -6  -4   14.71    2.38
  -2  -6   4   14.67    2.35
  -1  -6   4    7.88    1.87
  -1  -6   4   13.49    2.47
   1  -6  -4   11.45    1.92
  -1  -6   4    5.61    1.78
   0  -6   4   72.44    4.90
   0  -6   4   80.28    5.17
   0  -6  -4   80.24    4.37
   1  -6   4  451.42   10.14
   1  -6   4  474.61   12.11
   1  -6   4  457.67   11.61
   2  -6   4  152.81    6.78
   2  -6   4  155.24    6.36
   2  -6   4  147.90    5.95
   3  -6   4   22.71    2.74
   3  -6   4   25.26    2.56
   4  -6   4    9.82    1.69
   4  -6   4    7.36    1.69
   5  -6   4  345.98    9.03
   5  -6   4  346.03    8.75
   6  -6   4   57.13    3.29
   6  -6   4   60.92    3.70
   7  -6   4   46.98    3.09
   7  -6   4   46.11    2.53
   8  -6   4   16.46    1.74
   9  -6   4  704.29    9.04
  -4  -7   4    3.98    0.78
  -3  -7   4    3.43    0.77
  -3  -7   4    2.92    0.91
  -2  -7   4  189.45    4.68
  -2  -7   4  194.29    5.32
  -1  -7   4  100.12    3.87
   0  -7   4    0.52    0.68
   1  -7   4   23.76    1.89
   2  -7   4   35.79    2.19
   3  -7   4    1.83    0.57
 -19   0   5    0.35    0.70
 -18   0   5   -0.13    1.04
 -17   0   5   -0.77    1.55
 -16   0   5    1.23    1.79
 -15   0   5    0.67    1.81
 -14   0   5   -0.69    1.86
 -13   0   5    0.42    1.46
 -12   0   5    1.90    1.54
 -12   0   5    0.39    1.49
 -11   0   5    1.30    1.27
 -11   0   5    3.04    1.65
 -11   0   5    0.62    1.44
 -10   0   5    1.20    1.25
 -10   0   5   -0.19    0.96
  -9   0   5    1.23    1.16
  -9   0   5   -0.12    0.83
  -8   0   5    2.52    0.97
  -8   0   5    2.12    0.97
  -7   0   5    1.19    1.03
  -7   0   5    4.28    0.99
  -6   0   5    0.52    0.75
  -5   0   5    0.75    0.58
  -4   0   5    2.28    0.72
  -3   0   5    1.84    0.60
  -2   0   5    0.52    0.46
  -1   0   5    0.74    0.51
   0   0   5    4.70    0.90
   1   0   5   61.98    2.71
   2   0   5    1.22    0.79
   3   0   5    0.17    0.89
   4   0   5   -0.01    0.99
   4   0   5    1.96    1.06
  -5   0  -5   -0.36    0.77
   5   0   5    1.44    1.07
  -6   0  -5    0.88    0.86
   6   0   5    0.50    1.00
  -7   0  -5   65.99    3.50
  -8   0  -5    1.41    1.16
  -9   0  -5   -0.87    1.02
  -9   0  -5    6.70    1.65
 -10   0  -5    0.41    0.99
 -11   0  -5    0.07    1.41
 -12   0  -5    1.55    1.41
 -13   0  -5    0.03    1.79
 -13   0  -5    1.68    1.61
 -14   0  -5   -1.58    1.58
 -14   0  -5   -0.05    1.47
 -15   0  -5    0.68    1.21
 -15   0  -5    0.89    0.86
 -16   0  -5    0.49    0.61
 -16   0  -5    0.40    0.92
 -19  -1   5  712.42    8.80
 -19   1   5  745.78   10.42
 -18  -1   5  393.29    8.64
 -18   1   5  445.92   10.08
 -17  -1   5    0.95    0.68
 -17   1   5    1.81    1.36
 -17  -1   5    1.66    1.14
 -16   1   5  404.13   11.80
 -16  -1   5  421.56   11.55
 -16  -1   5  416.04   10.92
 -15  -1   5  194.05    8.06
 -15   1   5  199.85    8.72
 -15  -1   5  214.55    8.68
 -14   1   5   96.76    6.35
 -14  -1   5   96.86    6.11
 -14  -1   5   96.07    6.02
 -13   1   5   37.27    4.10
 -13  -1   5   45.42    4.20
 -12   1   5    3.16    1.14
  12  -1  -5    1.57    1.08
 -12   1   5    1.16    1.23
 -12  -1   5    3.48    1.60
  11  -1  -5 1662.84   23.38
 -11   1   5 1673.82   23.39
 -10   1   5 3191.23   30.30
  -9   1   5 1115.02   16.86
  -8  -1   5  144.38    4.71
  -8   1   5  143.66    5.71
  -7   1   5    5.82    1.35
  -7  -1   5    8.05    1.10
  -6   1   5  557.03    9.68
  -6   1   5  543.28    9.28
  -5   1   5 1248.27   12.84
  -5   1   5 1253.03   13.56
  -5  -1   5 1212.57   11.38
  -4   1   5   99.22    3.36
  -4   1   5   99.40    3.75
  -4  -1   5   96.79    3.12
  -3   1   5 1847.44   15.04
  -3  -1   5 1820.79   13.26
  -2   1   5  635.64    8.46
  -2  -1   5  606.30    7.78
  -1   1   5 1061.11   10.59
  -1  -1   5 1012.94   10.39
   0   1   5 2199.60   15.39
   0  -1   5 2134.22   16.08
   1   1   5 2060.23   15.41
   1  -1   5 1981.30   16.72
   2  -1   5   21.81    2.12
   2   1   5   26.78    1.90
  -3  -1  -5  371.74    4.77
   3   1   5  372.99    7.34
   4   1   5  212.90    6.04
   4  -1   5  205.29    6.74
  -4  -1  -5  218.31    4.33
  -4  -1  -5  240.16    4.36
   4   1   5  232.32    5.84
   5  -1   5  278.57    8.25
   5   1   5  285.33    6.98
  -6   1  -5  108.06    4.69
   6   1   5   95.34    4.30
   6  -1   5  107.08    5.45
  -7   1  -5   30.42    2.74
  -8   1  -5  490.64   11.08
  -9   1  -5 1472.10   22.05
  -9  -1  -5 1446.30   22.17
  -9   1  -5 1393.65   19.38
  -9  -1  -5 1466.77   22.39
 -10   1  -5  116.91    6.37
 -10   1  -5  109.28    6.34
 -10  -1  -5  103.89    6.24
 -10   1  -5  115.79    6.11
 -10  -1  -5  110.91    6.44
 -11   1  -5   52.70    4.48
 -11   1  -5   50.54    4.50
 -11  -1  -5   51.88    4.63
 -11  -1  -5   50.59    4.56
 -12   1  -5   40.26    4.07
 -12  -1  -5   41.06    4.28
 -12   1  -5   42.45    4.02
 -13   1  -5   12.89    2.24
 -13  -1  -5   14.49    2.86
 -13   1  -5   18.53    2.91
 -13  -1  -5   16.27    2.81
 -14   1  -5  194.59    7.38
 -14  -1  -5  189.61    8.14
 -14   1  -5  183.19    7.72
 -14  -1  -5  190.90    7.97
 -15  -1  -5   20.24    2.58
 -15  -1  -5   21.61    2.66
 -15   1  -5   21.79    2.61
 -16  -1  -5  269.93    7.55
 -17  -1  -5  144.34    4.16
 -17  -1  -5  152.93    4.40
 -18   2   5   38.78    2.51
 -18  -2   5   40.24    2.40
 -17   2   5  240.16    7.51
 -17  -2   5  226.04    7.04
 -16  -2   5    1.05    1.27
 -16   2   5    2.22    1.32
 -16  -2   5    3.88    1.15
 -15  -2   5    8.46    2.13
 -15   2   5   13.13    2.35
 -15  -2   5    9.21    1.92
 -14  -2   5   31.46    3.79
 -14   2   5   30.02    3.63
 -14  -2   5   32.09    3.39
 -13   2   5    8.71    2.31
 -12   2   5  355.95   11.67
  12  -2  -5  350.28   11.18
 -11   2   5  484.78   13.40
  11  -2  -5  461.73   12.42
 -11   2   5  459.17   13.02
  10  -2  -5  534.82   12.80
  10  -2  -5  522.62   12.61
 -10   2   5  524.97   13.13
  -9   2   5  942.07   16.48
  -8   2   5  296.49    8.62
  -7   2   5  766.22   12.76
  -6   2   5 1343.23   16.90
  -6   2   5 1366.40   15.49
  -5   2   5 1076.97   14.18
  -5   2   5 1047.24   12.33
  -4   2   5  213.26    4.94
  -4   2   5  206.80    6.00
  -4  -2   5  203.65    4.63
  -3   2   5  371.59    7.59
  -3  -2   5  368.60    6.57
  -2  -2   5  182.54    4.92
  -2   2   5  186.34    5.15
  -1  -2   5   19.55    1.81
  -1   2   5   22.98    1.75
   0   2   5   10.54    1.19
   1   2   5   33.17    2.09
   1  -2   5   31.30    2.63
   2  -2   5  345.76    8.88
   2   2   5  331.83    6.75
   3  -2   5  125.66    5.70
  -3  -2  -5  119.71    4.26
   3   2   5  116.10    4.19
   4   2   5   53.85    3.08
   4  -2   5   51.30    3.90
  -4  -2  -5   50.02    2.75
   5  -2   5  514.52   12.45
  -5  -2  -5  513.55    8.58
  -6   2  -5 2461.19   24.98
  -7   2  -5  204.85    7.51
  -8  -2  -5 1445.50   22.14
  -8   2  -5 1417.24   20.55
  -8  -2  -5 1441.60   22.13
  -9  -2  -5   21.62    2.98
  -9   2  -5   18.69    2.65
   9  -2   5   19.98    2.56
  -9   2  -5   18.42    2.82
  -9  -2  -5   18.19    2.92
 -10  -2  -5  484.04   13.45
 -10   2  -5  503.17   12.90
 -10  -2  -5  523.98   13.91
 -11   2  -5  272.92    9.57
 -11  -2  -5  279.29   10.29
 -11  -2  -5  281.42   10.31
 -12  -2  -5  365.01   11.80
 -12   2  -5  372.44   10.96
 -12  -2  -5  373.12   11.60
 -12  -2  -5  350.08   11.35
 -13  -2  -5  113.65    6.15
 -13   2  -5  117.95    5.89
 -13  -2  -5  114.79    6.45
 -14  -2  -5  445.82   11.58
 -14   2  -5  480.54   10.81
 -15  -2  -5    0.44    0.96
 -16  -2  -5    2.90    1.02
 -16  -2  -5    3.94    1.00
 -17  -3   5   36.57    2.57
 -16  -3   5   10.63    1.94
 -16   3   5    9.18    1.26
 -15  -3   5  751.06   15.07
 -15   3   5  722.08   12.92
 -14  -3   5 1008.50   18.63
 -14   3   5 1008.61   16.80
 -13   3   5   -0.84    1.02
 -12   3   5  714.42   15.50
  12  -3  -5  722.76   15.41
 -11   3   5   27.28    3.23
  11  -3  -5   26.09    3.11
 -10   3   5    3.33    1.04
  10  -3  -5    5.42    1.68
  -9   3   5  195.11    8.53
   9  -3  -5  208.71    7.87
  -8  -3   5  427.49   11.15
   8  -3  -5  425.10   10.85
  -7   3   5  735.33   14.87
  -6   3   5  789.71   14.62
  -5   3   5   12.46    1.99
  -4   3   5    2.78    1.14
  -3   3   5  100.53    4.46
  -2  -3   5  806.79   12.99
  -2   3   5  745.33   11.47
  -1   3   5 2312.54   18.92
  -1  -3   5 2337.20   23.31
   0  -3   5  115.38    5.46
   0   3   5  118.04    4.21
  -1  -3  -5  701.30   12.81
   1  -3   5  764.01   14.59
  -2  -3  -5  263.65    7.82
  -3  -3  -5    4.07    1.29
  -4  -3  -5  355.70    8.96
  -5  -3  -5 1348.59   17.30
   5  -3   5 1331.18   20.57
  -6  -3  -5    9.51    2.15
  -6   3  -5   13.26    2.48
  -7   3  -5 1159.83   19.53
   7  -3   5 1104.43   19.14
  -7  -3  -5 1129.68   19.41
  -8  -3  -5  238.99    9.38
   8  -3   5  243.32    8.96
  -8  -3  -5  241.42    9.27
  -9  -3  -5    7.92    1.98
  -9  -3  -5    3.31    1.48
   9  -3   5    3.64    1.32
 -10  -3  -5  127.84    6.95
  10  -3   5  120.27    6.14
 -10  -3  -5  136.77    7.08
 -11  -3  -5   52.06    4.48
  11  -3   5   41.49    3.48
 -11  -3  -5   54.59    4.53
 -12  -3  -5  644.25   14.32
  12  -3   5  624.50   11.42
 -13  -3  -5  547.11   12.13
 -14  -3  -5   -0.75    0.90
 -14  -3  -5    0.17    0.41
 -15  -3  -5   92.81    3.59
 -15  -3  -5   89.21    3.04
  15  -3   5   90.78    3.72
 -16  -4   5   11.14    1.35
  15  -4  -5   39.64    2.15
 -15  -4   5   43.38    3.03
 -14  -4   5  105.30    5.29
 -13  -4   5   47.60    4.04
 -12  -4   5   73.74    5.19
  11  -4  -5  156.05    6.60
 -11  -4   5  153.35    6.46
  10  -4  -5   34.22    3.26
 -10  -4   5   35.98    3.53
   9  -4  -5    0.70    1.09
  -9  -4   5   -0.80    1.13
   8  -4  -5  261.68    8.67
  -8  -4   5  264.96    9.37
  -7  -4   5  220.91    8.45
   7  -4  -5  226.32    7.88
  -6  -4   5   24.14    2.93
   6  -4  -5   28.48    2.95
   5  -4  -5   77.67    5.45
  -5  -4   5   75.42    4.93
   5  -4  -5   87.40    4.89
   4  -4  -5   85.48    5.67
  -4  -4   5   94.74    5.64
   4  -4  -5   97.68    5.23
  -3  -4   5  182.69    7.70
   3  -4  -5  172.61    7.98
   2  -4  -5   13.40    2.30
   2  -4  -5    7.40    1.90
  -2  -4   5    7.60    1.73
  -2  -4   5    7.41    1.76
   1  -4  -5   53.39    4.07
   1  -4  -5   39.91    3.84
  -1  -4   5   48.81    3.90
  -1  -4   5   42.44    3.80
   0  -4  -5    6.67    1.97
   0  -4  -5    2.01    1.37
   0  -4   5    4.81    1.45
   0  -4   5    1.62    1.16
   0  -4  -5    7.15    1.81
  -1  -4  -5  100.44    5.58
   1  -4   5   80.68    5.35
   1  -4   5   81.97    5.15
   1  -4   5   84.18    5.21
  -1  -4  -5   93.29    5.18
  -1  -4  -5   83.62    5.19
  -2  -4  -5  242.48    8.71
   2  -4   5  259.48    9.23
   2  -4   5  239.87    9.44
   2  -4   5  245.83    8.93
  -2  -4  -5  274.89    9.02
  -3  -4  -5   54.40    4.26
   3  -4   5   73.05    5.12
   3  -4   5   66.86    5.15
   3  -4   5   58.26    4.38
  -3  -4  -5   61.32    4.51
  -4  -4  -5  318.87    9.76
  -4   4  -5  329.02   10.68
   4  -4   5  297.71   10.96
   4  -4   5  321.45   10.05
   5  -4   5    4.76    1.96
   5  -4   5    2.14    1.69
   5  -4   5    0.58    1.07
   6  -4   5   30.07    3.82
   6  -4   5   27.95    3.40
   6  -4   5   29.61    2.99
   7  -4   5  242.82   10.43
   7  -4   5  248.48    9.45
   8  -4   5  176.17    8.91
   8  -4   5  170.87    7.76
   9  -4   5  133.57    7.55
   9  -4   5  133.53    6.51
  10  -4   5  262.17    8.42
  10  -4   5  283.14   10.29
  11  -4   5    1.98    1.30
  11  -4   5    1.99    1.11
  12  -4   5  209.56    5.85
  12  -4   5  234.82    7.67
  13  -4   5   51.26    3.12
  14  -4   5   -0.04    0.40
  13  -5  -5   45.46    2.60
 -13  -5   5   45.86    2.63
 -12  -5   5    7.80    1.37
  12  -5  -5    8.09    1.46
 -11  -5   5   33.75    2.96
 -11  -5   5   36.78    2.77
 -10  -5   5   19.15    2.44
 -10  -5   5   17.32    2.26
  -9  -5   5    5.97    1.51
  -9  -5   5    5.27    1.57
  -8  -5   5    1.65    1.51
  -8  -5   5    1.85    1.26
  -7  -5   5  325.84   10.61
  -7  -5   5  301.70    9.87
  -6  -5   5  514.83   12.86
  -5  -5   5  264.66    9.31
  -4  -5   5  124.73    6.61
  -3  -5   5   22.80    3.16
   3  -5  -5   21.70    3.05
  -2  -5   5  126.63    6.81
   2  -5  -5  136.85    7.09
  -1  -5   5   42.46    3.69
  -1  -5   5   40.93    3.97
   1  -5  -5   46.87    4.14
   0  -5   5   23.87    2.84
   0  -5   5   25.27    3.19
   1  -5   5    8.73    2.13
   1  -5   5    9.30    2.12
   2  -5   5  278.13   10.44
   2  -5   5  281.18    9.71
   2  -5   5  263.63    9.44
   3  -5   5  755.99   17.19
   3  -5   5  789.47   16.33
   4  -5   5  283.09   10.66
   4  -5   5  288.61    9.99
   4  -5   5  266.69    9.03
   5  -5   5   35.74    3.97
   5  -5   5   30.63    3.07
   5  -5   5   35.22    3.73
   6  -5   5    3.93    1.77
   6  -5   5    3.52    1.72
   6  -5   5    2.94    1.25
   7  -5   5  285.56   10.14
   7  -5   5  299.68    9.54
   7  -5   5  289.44    7.72
   8  -5   5  326.40   10.35
   8  -5   5  325.76    9.37
   9  -5   5   70.67    4.53
   9  -5   5   66.56    3.97
  10  -5   5    1.54    0.91
  10  -5   5    2.35    0.96
  11  -5   5  147.10    4.93
  11  -5   5  134.64    4.16
  12  -5   5  385.63    6.17
  10  -6  -5   47.72    2.38
  10  -6  -5   48.73    2.76
 -10  -6   5   42.53    2.23
   9  -6  -5  143.06    4.57
   9  -6  -5  146.05    5.46
  -9  -6   5  138.02    4.80
   8  -6  -5    5.35    0.97
   8  -6  -5    5.83    1.47
  -8  -6   5    5.62    1.39
   7  -6  -5   10.20    1.95
  -7  -6   5    8.11    1.68
   6  -6  -5  290.10    9.14
  -6  -6   5  272.27    8.45
  -6  -6   5  289.22    8.24
   5  -6  -5  106.47    5.67
  -5  -6   5  106.22    5.22
  -5  -6   5  100.38    5.46
   4  -6  -5   96.62    5.35
  -4  -6   5   84.82    5.18
  -4  -6   5   89.12    4.89
   3  -6  -5  181.36    7.11
  -3  -6   5  165.63    7.19
  -3  -6   5  175.55    6.98
   2  -6  -5    6.92    1.52
  -2  -6   5    7.24    1.88
  -2  -6   5    5.74    1.82
   1  -6  -5   26.57    2.51
  -1  -6   5   24.46    2.92
  -1  -6   5   28.05    3.07
   0  -6   5   10.37    2.08
   0  -6   5    7.52    1.81
   1  -6   5    0.47    0.66
   1  -6   5   -0.39    1.27
   1  -6   5   -0.22    0.87
   2  -6   5   20.80    2.33
   2  -6   5   19.27    2.46
   2  -6   5   22.23    2.46
   3  -6   5    0.72    0.94
   3  -6   5    0.65    1.05
   4  -6   5   31.00    2.73
   4  -6   5   31.79    2.74
   5  -6   5    2.27    0.91
   5  -6   5    1.62    1.09
   6  -6   5   35.14    2.72
   7  -6   5   20.62    1.95
   8  -6   5   54.03    2.71
  -2  -7   5   97.91    3.47
  -1  -7   5    1.91    0.66
   0  -7   5   27.22    1.84
   1  -7   5  111.71    3.55
 -19   0   6    9.28    1.27
 -18   0   6   54.05    3.61
 -17   0   6  709.60   14.33
 -16   0   6  831.27   16.73
 -15   0   6   82.95    5.75
 -14   0   6 2364.30   30.06
 -13   0   6  261.84   10.10
 -12   0   6  642.16   13.52
 -12   0   6  610.20   14.97
 -11   0   6 2128.24   23.80
 -11   0   6 2182.05   27.12
  11   0  -6 2191.88   25.44
 -10   0   6   92.76    4.80
  -9   0   6 2595.03   23.80
  -8   0   6   26.91    2.51
  -7   0   6 1085.86   13.67
  -6   0   6   19.35    1.90
  -5   0   6 3571.69   22.86
  -4   0   6   49.14    2.69
  -3   0   6 9999.00   35.65
  -2   0   6  949.27   10.90
  -1   0   6  130.41    4.14
   0   0   6  213.33    5.37
   1   0   6 1885.89   16.52
   2   0   6 4485.79   27.21
   3   0   6  677.89   11.27
   4   0   6 1258.13   16.43
   4   0   6 1156.91   15.37
  -5   0  -6   78.30    3.56
   5   0   6   91.44    4.70
   6   0   6 1996.65   22.67
  -6   0  -6 2077.29   18.73
  -7   0  -6  776.73   12.17
  -8   0  -6  392.78    9.27
  -8   0  -6  353.92   10.97
  -9   0  -6   52.41    4.53
  -9   0  -6   54.92    4.57
 -10   0  -6 1726.58   25.88
 -10   0  -6 1697.49   25.23
 -11   0  -6 2015.71   28.01
 -11   0  -6 1998.27   27.50
 -12   0  -6 1117.61   20.80
 -12   0  -6 1111.50   20.43
 -13   0  -6  964.71   18.52
 -13   0  -6 1001.28   18.82
 -14   0  -6   77.87    4.94
 -14   0  -6   80.96    5.16
 -15   0  -6   73.33    4.16
 -16   0  -6  177.49    5.06
 -19   1   6  281.22    6.21
 -18  -1   6    5.71    1.25
 -18   1   6    6.69    1.54
 -17  -1   6   23.83    2.59
 -17   1   6   31.78    3.23
 -17  -1   6   24.89    2.27
 -16  -1   6  227.20    7.93
 -16  -1   6  230.03    8.35
 -16   1   6  239.20    9.05
 -15   1   6   50.07    4.56
 -15  -1   6   46.88    4.01
 -15  -1   6   49.57    4.33
 -14  -1   6  179.67    8.12
 -14   1   6  175.32    8.46
 -13   1   6   79.77    5.74
 -13  -1   6   76.77    5.44
 -12   1   6  200.89    8.75
 -12   1   6  200.75    8.44
 -12  -1   6  194.51    8.25
  12  -1  -6  188.94    8.39
 -12   1   6  194.04    8.70
 -11   1   6  118.24    6.40
 -11   1   6  135.96    6.68
  11  -1  -6  117.38    6.11
  11  -1  -6  137.02    6.86
 -11  -1   6  127.10    6.57
 -10   1   6 1088.83   18.26
 -10   1   6 1101.70   17.89
  -9   1   6    1.40    1.02
  -9   1   6    3.48    1.40
  -8   1   6   33.77    2.93
  -8   1   6   38.05    3.09
  -7   1   6  658.00   11.61
  -7  -1   6  659.97   10.07
  -6   1   6 1695.65   17.84
  -6  -1   6 1653.82   15.20
  -5   1   6  345.28    7.66
  -5  -1   6  337.53    6.64
  -4  -1   6 2384.30   17.26
  -4   1   6 2367.93   19.23
  -3  -1   6  668.41    9.15
  -3   1   6  659.64    9.81
  -2   1   6  465.98    7.96
  -2  -1   6  487.62    7.87
  -1   1   6 5542.87   27.11
  -1  -1   6 5623.55   27.31
   0   1   6 3018.22   20.25
   0  -1   6 3090.00   21.42
   1   1   6  150.92    4.68
   1  -1   6  164.42    5.37
   2  -1   6   17.24    2.13
   2   1   6   17.73    1.79
   3  -1   6  853.60   13.75
   3   1   6  882.21   12.46
   4   1   6  626.45   11.21
   4  -1   6  615.10   12.32
   4   1   6  616.88   10.47
   5   1   6 1119.46   15.15
   5  -1   6 1098.64   17.34
   6   1   6  259.71    7.64
   6  -1   6  247.00    8.64
  -6   1  -6  270.99    7.83
  -7   1  -6  137.12    5.80
  -8   1  -6    7.65    1.73
  -8   1  -6    4.72    1.43
  -8  -1  -6    3.91    1.63
  -8  -1  -6    4.39    1.50
  -9   1  -6  319.49   10.58
  -9   1  -6  295.40    9.22
  -9  -1  -6  288.66   10.32
  -9   1  -6  314.29   10.61
 -10   1  -6  616.10   14.98
 -10  -1  -6  618.77   15.68
 -10  -1  -6  627.09   15.40
 -10   1  -6  624.34   15.18
 -11   1  -6  429.64   12.50
 -11  -1  -6  468.45   13.75
 -11   1  -6  466.25   13.16
 -11  -1  -6  473.22   13.50
 -12   1  -6    8.72    2.05
 -12  -1  -6   10.56    2.48
 -12  -1  -6   10.70    2.62
 -12   1  -6   11.44    2.30
 -13  -1  -6  463.94   12.90
 -13  -1  -6  488.51   13.00
 -13   1  -6  461.94   11.74
 -13   1  -6  490.13   12.83
 -14   1  -6  120.03    5.24
 -14  -1  -6  129.90    6.37
 -14   1  -6  131.26    6.20
 -14  -1  -6  116.49    5.89
 -15  -1  -6  102.25    5.04
 -16  -1  -6  117.84    4.35
 -16  -1  -6  120.63    4.46
 -18   2   6   16.79    1.72
 -18  -2   6   16.52    1.46
 -17   2   6  116.28    5.22
 -17  -2   6  109.86    4.84
 -16  -2   6  149.95    6.56
 -16   2   6  156.29    6.77
 -15  -2   6   26.21    3.17
 -15   2   6   26.29    3.25
 -14   2   6  670.57   15.76
  13  -2  -6  585.77   14.72
 -13   2   6  604.00   15.29
 -12   2   6  302.18   10.88
  12  -2  -6  293.47   10.46
 -11   2   6   55.14    4.75
 -11   2   6   46.87    4.55
  11  -2  -6   57.60    4.53
 -11   2   6   53.54    4.63
  11  -2  -6   57.97    4.60
 -10   2   6  172.28    7.71
 -10   2   6  158.38    7.69
  10  -2  -6  165.49    7.41
  10  -2  -6  169.84    7.42
  -9   2   6  152.69    6.80
  -9   2   6  149.17    7.05
   9  -2  -6  158.26    6.92
   9  -2  -6  145.65    6.54
  -8   2   6 2599.15   25.66
  -8   2   6 2625.68   27.47
  -7   2   6 3074.11   28.00
  -7   2   6 2986.13   25.31
  -6   2   6 1441.64   16.10
  -6   2   6 1450.29   18.35
  -5   2   6    4.38    1.26
  -4   2   6   16.35    1.92
  -4  -2   6   15.70    1.53
  -3   2   6  141.85    5.04
  -3  -2   6  130.98    4.44
  -2  -2   6  224.90    6.04
  -2   2   6  220.15    6.01
  -1   2   6    4.16    1.05
  -1  -2   6    3.47    1.17
   0  -2   6  359.79    8.32
   0   2   6  356.13    7.32
   1  -2   6  603.18   11.80
   1   2   6  579.07    9.54
   2  -2   6   76.26    4.46
   2   2   6   75.49    3.62
  -3  -2  -6  158.37    5.18
   3  -2   6  162.56    6.84
   3   2   6  164.92    5.56
   4   2   6   32.70    2.75
   4  -2   6   31.97    3.35
  -4  -2  -6   36.10    2.49
   5  -2   6  898.06   17.38
  -6   2  -6 3110.38   29.35
  -7   2  -6  878.87   16.02
  -7  -2  -6  914.07   18.03
  -7  -2  -6  896.45   17.41
  -7  -2  -6  894.32   17.55
  -8  -2  -6  176.96    8.24
  -8  -2  -6  177.11    8.03
   8  -2   6  199.94    7.67
  -8   2  -6  183.97    7.78
  -8  -2  -6  186.59    8.33
  -9  -2  -6  551.34   14.60
  -9  -2  -6  546.50   14.28
  -9   2  -6  596.31   13.92
  -9  -2  -6  565.38   14.48
 -10  -2  -6  158.86    7.98
 -10   2  -6  159.50    7.32
 -10  -2  -6  159.37    7.83
 -11  -2  -6   39.75    4.21
 -11   2  -6   38.23    3.69
 -11  -2  -6   36.21    3.88
 -12  -2  -6  577.67   14.45
 -12   2  -6  578.32   13.06
 -13  -2  -6  188.41    7.78
 -14  -2  -6   17.55    2.42
 -15  -2  -6   68.98    3.71
 -15  -2  -6   67.05    3.55
 -16  -2  -6   51.11    2.46
 -16  -2  -6   54.79    2.41
 -17  -3   6  121.38    4.38
 -16  -3   6    0.91    1.03
 -16   3   6    1.04    0.45
 -15  -3   6   56.08    4.23
 -15   3   6   55.26    3.62
 -14  -3   6   15.40    2.77
 -14   3   6   19.03    2.39
 -13   3   6  122.11    6.25
 -12   3   6  576.78   13.87
  12  -3  -6  613.46   14.34
 -11   3   6 1009.94   18.79
  11  -3  -6 1060.76   18.74
 -10   3   6  675.43   15.30
  10  -3  -6  671.88   14.70
  -9   3   6   71.92    5.41
   9  -3  -6   74.64    4.99
   9  -3  -6   77.09    4.92
  -8   3   6   12.66    2.31
   8  -3  -6   11.73    2.10
  -8  -3   6   12.33    2.16
   8  -3  -6   15.22    2.25
  -7   3   6  277.24    9.49
  -7  -3   6  290.59    8.76
   7  -3  -6  286.57    8.89
  -6   3   6    1.66    1.15
  -5   3   6   21.52    2.57
  -4   3   6   37.41    3.11
  -3   3   6    4.80    1.36
  -2   3   6   12.71    1.77
  -2  -3   6   12.00    1.73
  -1  -3   6    3.04    1.18
  -1   3   6    1.52    0.87
   0   3   6   31.01    2.42
   0  -3   6   23.86    2.87
  -1  -3  -6   86.69    4.74
   1  -3   6   94.61    5.53
   2  -3   6  116.20    6.33
  -2  -3  -6  120.67    5.45
  -3  -3  -6   32.79    3.00
  -4  -3  -6  255.37    7.73
   4  -3   6  269.74    9.53
   5  -3   6   98.32    5.91
  -5  -3  -6  116.41    6.06
  -6  -3  -6   39.71    3.90
  -6   3  -6   39.42    3.80
   6  -3   6   37.21    3.78
  -6  -3  -6   36.94    3.61
  -7  -3  -6  112.39    6.41
   7  -3   6  109.06    6.18
  -7  -3  -6  112.42    6.33
  -8  -3  -6  265.83    9.90
   8  -3   6  273.95    9.47
  -8  -3  -6  266.38    9.79
  -9  -3  -6  581.01   14.57
   9  -3   6  538.61   12.82
 -10  -3  -6 1141.72   19.95
  10  -3   6 1011.96   16.61
 -11  -3  -6  295.45    9.90
  11  -3   6  291.49    8.10
 -12  -3  -6   24.74    2.68
 -12  -3  -6   24.86    2.88
 -13  -3  -6   27.50    2.58
 -13  -3  -6   23.85    2.34
 -14  -3  -6   -0.27    0.76
 -14  -3  -6    0.56    0.59
  14  -3   6    1.59    0.79
 -16  -4   6   49.39    2.49
 -15  -4   6  295.72    7.49
 -14  -4   6    1.60    1.24
 -13  -4   6  531.61   12.53
 -12  -4   6  127.21    6.66
  11  -4  -6   42.12    3.62
 -11  -4   6   36.25    3.18
  10  -4  -6    2.84    1.43
 -10  -4   6    0.98    0.97
  -9  -4   6   17.11    2.64
   9  -4  -6   21.82    2.70
   8  -4  -6    8.94    1.95
  -8  -4   6    8.50    1.98
  -7  -4   6  664.07   14.46
   7  -4  -6  671.47   13.94
  -6  -4   6   17.84    2.54
   6  -4  -6   19.58    2.58
  -5  -4   6 1825.99   23.93
   5  -4  -6 1861.50   23.24
   4  -4  -6 1580.43   21.29
   3  -4  -6  749.08   14.85
   3  -4  -6  728.42   17.63
   3  -4  -6  712.26   16.49
  -3  -4   6  770.31   16.04
   2  -4  -6  496.46   12.35
   2  -4  -6  473.25   14.45
  -2  -4   6  515.26   12.42
  -2  -4   6  475.09   12.58
   2  -4  -6  469.29   13.09
   1  -4  -6  398.51   11.11
   1  -4  -6  405.23   13.46
  -1  -4   6  387.63   10.89
  -1  -4   6  367.11   11.05
   1  -4  -6  360.45   11.42
   0  -4  -6  450.00   11.96
   0  -4  -6  456.51   14.18
   0  -4   6  432.93   11.99
   0  -4   6  430.80   11.65
   0  -4   6  420.64   11.75
   0  -4  -6  413.54   12.09
  -1  -4  -6  814.36   16.33
   1  -4   6  759.37   16.18
   1  -4   6  826.45   16.32
   1  -4   6  792.58   16.02
  -1  -4  -6  782.07   16.04
  -2  -4  -6  255.72    9.09
   2  -4   6  236.98    9.36
   2  -4   6  255.09    9.33
   2  -4   6  250.47    9.00
  -3  -4  -6  716.97   14.86
   3  -4   6  674.39   16.06
   3  -4   6  721.65   15.74
   3  -4   6  687.30   14.66
   4  -4   6  446.33   13.27
   4  -4   6  481.43   13.05
   4  -4   6  455.01   11.59
   5  -4   6  117.36    6.96
   5  -4   6  125.54    6.74
   5  -4   6  123.74    5.86
   6  -4   6  489.55   14.16
   6  -4   6  504.21   13.28
   7  -4   6  227.44    9.66
   7  -4   6  231.85    8.94
   8  -4   6   80.44    5.73
   8  -4   6   83.94    5.24
   9  -4   6   26.70    2.91
   9  -4   6   27.72    3.36
  10  -4   6    0.70    1.04
  10  -4   6   -0.23    0.97
  11  -4   6   82.89    3.91
  11  -4   6   84.54    4.76
  12  -4   6  233.47    5.18
  12  -4   6  230.80    6.72
  13  -4   6   25.94    1.90
  13  -5  -6   17.00    1.60
 -13  -5   6   17.85    1.57
 -12  -5   6  178.91    5.68
  12  -5  -6  183.28    6.08
 -11  -5   6   73.23    4.08
 -11  -5   6   78.00    3.74
 -10  -5   6   31.65    2.87
 -10  -5   6   33.71    2.90
  -9  -5   6    8.24    1.73
  -9  -5   6   10.71    1.94
  -8  -5   6  223.24    8.45
  -7  -5   6   74.98    5.20
  -7  -5   6   69.70    4.66
  -6  -5   6  138.08    6.57
  -5  -5   6   37.68    3.55
  -4  -5   6   32.35    3.40
  -3  -5   6  329.22   10.42
  -2  -5   6  685.06   14.02
  -2  -5   6  662.08   15.23
   2  -5  -6  700.66   15.24
  -1  -5   6   15.18    2.27
  -1  -5   6   17.06    2.66
   0  -5   6    8.88    2.06
   0  -5   6    7.34    2.14
   1  -5   6  485.61   12.44
   1  -5   6  456.27   12.25
   2  -5   6  622.74   14.20
   2  -5   6  597.85   13.79
  -3  -5  -6   12.36    2.26
   3  -5   6   13.12    2.55
   3  -5   6   12.69    2.49
   3  -5   6   11.26    2.04
  -4  -5  -6    2.24    1.30
   4  -5   6    1.33    1.46
   4  -5   6    0.72    1.06
  -5  -5  -6    2.61    1.46
   5  -5   6   -0.43    1.06
   5  -5   6    3.73    1.70
   5  -5   6    0.51    1.49
  -6  -5  -6    2.23    1.00
   6  -5   6    1.55    1.21
   6  -5   6    1.40    1.54
   6  -5   6    2.17    0.95
  -7  -5  -6   96.69    4.91
   7  -5   6  111.85    5.98
   7  -5   6  111.51    5.55
  -8  -5  -6    4.65    1.03
   8  -5   6    6.33    1.55
   8  -5   6    4.54    1.37
   9  -5   6   90.07    4.17
   9  -5   6   90.81    4.54
  10  -5   6   73.11    3.26
  10  -5   6   76.83    3.65
  11  -5   6  200.98    4.73
  10  -6  -6    4.46    0.91
   9  -6  -6  535.81    9.92
  -9  -6   6  501.14    8.48
   8  -6  -6  327.49    8.51
  -8  -6   6  305.90    7.51
   7  -6  -6    1.59    0.98
  -7  -6   6    1.04    0.96
   6  -6  -6   48.21    3.55
  -6  -6   6   43.44    3.38
  -6  -6   6   47.76    3.31
   5  -6  -6   93.62    4.95
  -5  -6   6   86.67    4.92
  -5  -6   6   90.42    4.60
   4  -6  -6  103.11    5.04
  -4  -6   6   96.13    5.30
  -4  -6   6  105.40    5.05
   3  -6  -6  188.75    6.69
  -3  -6   6  173.76    7.13
  -3  -6   6  178.76    6.55
  -2  -6   6   87.97    4.82
   2  -6  -6   92.68    4.42
  -2  -6   6   82.41    5.01
  -1  -6   6   13.01    2.05
   0  -6   6    7.88    1.37
   0  -6   6    6.19    1.54
   1  -6   6   13.75    1.82
   2  -6   6  163.03    5.92
   2  -6   6  155.34    5.88
   3  -6   6   10.06    1.64
   4  -6   6  258.86    7.26
   5  -6   6  387.39    8.53
   6  -6   6  155.49    5.06
   7  -6   6  233.40    5.52
 -19   0   7    0.95    0.59
 -18   0   7    0.79    0.85
 -17   0   7    0.88    1.28
 -16   0   7    0.45    1.53
 -15   0   7    0.51    1.59
 -14   0   7   -0.24    1.76
 -13   0   7    2.64    1.87
 -12   0   7    0.71    1.57
  11   0  -7   -0.58    1.08
 -11   0   7    4.32    1.66
  11   0  -7    3.91    1.34
 -10   0   7    2.15    1.03
  -9   0   7    6.21    1.54
  -8   0   7   -0.40    0.86
  -7   0   7   -1.02    0.99
  -6   0   7    2.57    1.06
  -5   0   7    1.83    0.97
  -4   0   7    0.90    0.83
  -3   0   7    3.18    0.94
  -2   0   7    2.74    1.04
  -1   0   7    0.77    0.80
   0   0   7   -0.01    0.90
   1   0   7    1.53    1.00
   2   0   7    2.42    1.16
   3   0   7    0.00    0.87
   4   0   7    2.38    1.25
   4   0   7    0.35    1.12
  -5   0  -7    2.31    1.02
   5   0   7    0.38    1.13
  -6   0  -7    0.73    0.96
   6   0   7    8.35    1.61
  -7   0  -7    4.22    1.52
   7   0   7    1.92    1.44
  -7   0  -7    1.18    1.22
  -8   0  -7    2.11    1.29
  -8   0  -7    1.38    0.90
  -9   0  -7    5.73    1.92
  -9   0  -7    1.59    1.41
 -10   0  -7    1.99    1.80
 -10   0  -7   19.35    3.05
 -11   0  -7    0.23    1.67
 -11   0  -7    0.11    1.46
 -12   0  -7   -0.18    1.81
 -12   0  -7   -2.48    1.75
 -13   0  -7   -0.34    1.17
 -13   0  -7    2.72    1.65
 -14   0  -7   -0.34    0.78
 -15   0  -7    0.17    0.58
 -15   0  -7    1.09    0.83
 -16   0  -7    0.06    0.25
 -19   1   7    5.62    0.91
 -18  -1   7   82.09    3.68
 -18   1   7   92.27    4.41
 -17   1   7  121.14    5.83
 -17  -1   7  114.65    5.21
 -17  -1   7  122.85    4.73
 -16  -1   7   47.63    3.62
 -16   1   7   50.88    4.28
 -16  -1   7   45.32    3.68
 -15  -1   7  557.40   13.34
 -15   1   7  547.72   14.30
 -15  -1   7  574.82   13.76
 -14   1   7   34.40    4.03
 -14  -1   7   31.22    3.54
 -13   1   7   34.81    4.06
 -13  -1   7   31.21    3.61
  13  -1  -7   31.48    3.79
  12  -1  -7   15.93    2.68
 -12   1   7   18.34    3.03
 -12  -1   7   27.02    3.40
  12  -1  -7   18.06    2.92
  11  -1  -7   23.83    2.97
 -11   1   7   30.21    3.40
 -11  -1   7   28.09    3.39
  11  -1  -7   23.89    3.11
 -10   1   7  551.55   13.20
  10  -1  -7  581.96   13.42
  10  -1  -7  541.27   13.28
  -9   1   7   88.65    5.11
  -8   1   7  242.01    7.87
  -8  -1   7  242.47    6.80
  -7   1   7   11.05    1.81
  -7  -1   7    8.24    1.38
  -6  -1   7   42.35    2.78
  -6   1   7   40.25    3.01
  -5   1   7   65.52    3.66
  -5  -1   7   65.76    3.35
  -4   1   7  593.31   10.37
  -4  -1   7  629.24    9.94
  -3   1   7    4.35    1.19
  -3  -1   7    5.85    1.21
  -2   1   7 1511.41   15.63
  -2  -1   7 1553.82   15.49
  -1   1   7 1658.26   16.39
  -1  -1   7 1708.25   16.68
   0   1   7    1.02    0.87
   0  -1   7    0.40    0.98
   1  -1   7    3.47    1.44
   1   1   7    3.76    1.16
   2  -1   7   41.90    3.24
   2   1   7   12.88    1.75
   3  -1   7  271.33    8.24
   3  -1   7  258.34    8.17
   3   1   7  262.73    7.46
   4   1   7 2248.79   23.20
   4  -1   7 2213.97   24.56
   4   1   7 2260.06   21.92
   5   1   7  167.54    6.31
   5  -1   7  160.81    7.10
  -6   1  -7    1.77    1.34
   6  -1   7    2.51    1.45
  -7   1  -7   91.78    5.49
  -7  -1  -7   89.69    5.90
  -7   1  -7   96.64    5.74
  -7  -1  -7   81.87    5.47
  -7   1  -7   81.50    4.78
  -8   1  -7  615.58   14.73
  -8  -1  -7  642.24   15.92
  -8  -1  -7  585.19   14.81
  -8   1  -7  603.04   14.79
  -8   1  -7  630.96   13.38
  -9  -1  -7 1963.73   28.11
  -9   1  -7 2012.10   27.48
  -9  -1  -7 1956.10   27.49
 -10   1  -7  252.16    9.64
 -10  -1  -7  262.37   10.43
 -10  -1  -7  275.01   10.44
 -10   1  -7  262.53    9.96
 -11   1  -7  191.12    8.15
 -11  -1  -7  196.68    8.92
 -11  -1  -7  212.35    9.09
 -11   1  -7  209.12    8.78
 -12   1  -7  669.88   14.41
 -12  -1  -7  713.83   16.16
 -12   1  -7  705.40   15.47
 -12  -1  -7  725.52   15.93
 -13   1  -7  186.49    6.88
 -13  -1  -7  187.80    7.91
 -14  -1  -7   95.38    5.11
 -14   1  -7   90.61    4.45
 -15  -1  -7   50.39    3.12
 -15  -1  -7   47.29    3.12
 -15   1  -7   49.27    2.57
 -16  -1  -7    1.36    0.47
 -16  -1  -7    0.28    0.31
 -18   2   7  234.74    5.75
 -17  -2   7   67.69    3.69
 -17   2   7   65.77    3.80
 -16  -2   7   22.43    2.68
 -16   2   7   19.75    2.53
 -15  -2   7  308.14   10.09
 -15   2   7  300.92    9.96
 -14   2   7  324.45   10.98
 -13   2   7  527.68   14.35
  13  -2  -7  547.59   14.41
 -12   2   7  262.61   10.22
  12  -2  -7  254.62    9.83
  11  -2  -7  258.95    9.53
  11  -2  -7  280.11   10.02
 -10   2   7  249.98    9.84
  10  -2  -7  237.44    9.08
  10  -2  -7  241.86    9.07
  -9   2   7  750.73   16.24
   9  -2  -7  764.07   15.56
   9  -2  -7  779.39   15.52
  -8   2   7   67.78    4.72
  -7   2   7 1966.46   23.29
  -6   2   7 1766.90   21.04
  -5   2   7   33.36    2.89
  -4   2   7   59.34    3.70
  -4  -2   7   54.71    3.14
  -3   2   7   85.35    4.19
  -3  -2   7   79.39    3.87
  -2  -2   7  469.31    9.52
  -2   2   7  462.21    9.30
  -1  -2   7   64.97    3.82
  -1   2   7   68.84    3.57
   0  -2   7    7.94    1.57
   0   2   7    7.53    1.36
   1   2   7  619.69   10.74
   1  -2   7  618.31   12.78
   2  -2   7   60.64    4.26
   2   2   7   56.28    3.47
   3  -2   7   70.79    4.87
  -3  -2  -7   68.29    3.55
   3   2   7   70.59    4.06
   4   2   7  936.93   15.17
   4  -2   7  894.79   17.40
   5  -2   7 1254.98   21.37
  -6  -2  -7   70.25    5.15
  -6   2  -7   81.23    5.18
   6  -2   7   83.60    5.08
  -7  -2  -7  158.14    7.79
   7  -2   7  172.72    7.21
  -7   2  -7  154.63    7.03
  -8  -2  -7  502.37   14.03
  -9  -2  -7  320.25   11.29
 -10  -2  -7  240.44    9.75
 -11  -2  -7  188.70    8.40
 -12  -2  -7   26.03    3.27
 -13  -2  -7  243.41    8.28
 -14  -2  -7    1.39    1.06
 -14  -2  -7    0.81    0.95
 -15  -2  -7    4.31    0.94
 -15  -2  -7    5.34    1.05
 -17  -3   7   80.75    3.37
 -16  -3   7    3.41    1.17
 -16   3   7    2.88    0.73
 -15  -3   7    1.01    1.26
 -15   3   7    0.65    0.72
 -14  -3   7  411.98   11.77
 -14   3   7  370.59   10.01
 -13   3   7  526.29   12.78
  13  -3  -7  570.55   13.53
 -12   3   7  163.95    7.42
  12  -3  -7  184.37    8.01
 -11   3   7  373.23   11.49
  11  -3  -7  401.48   11.66
  10  -3  -7   21.26    2.99
  10  -3  -7   18.70    2.82
   9  -3  -7  128.72    6.67
   9  -3  -7  130.90    6.52
   8  -3  -7  920.43   17.32
  -8   3   7  910.09   18.30
  -8  -3   7  969.17   16.64
   8  -3  -7  933.98   16.89
  -7   3   7   42.71    3.95
   7  -3  -7   43.74    3.83
  -7  -3   7   42.06    3.49
   7  -3  -7   47.69    3.95
   7  -3  -7   39.79    3.57
  -6   3   7 1964.43   24.83
   6  -3  -7 2202.57   24.94
   6  -3  -7 2016.03   26.05
  -6  -3   7 2313.82   23.93
   6  -3  -7 2045.21   24.55
  -5   3   7 1027.81   17.04
   5  -3  -7 1071.49   17.60
  -4   3   7   47.99    3.59
  -3   3   7    5.46    1.44
  -2  -3   7  267.13    8.91
  -2   3   7  268.53    7.82
  -1  -3   7   21.27    2.73
  -1   3   7   16.84    2.14
   0  -3   7 2696.51   29.44
   0   3   7 2705.03   23.65
   1  -3   7  649.62   14.98
   2  -3   7  182.44    8.21
   2  -3   7  173.52    7.43
  -2  -3  -7  168.77    6.67
   3  -3   7  425.68   12.55
  -3  -3  -7  503.17   13.53
   3  -3   7  440.14   12.08
   3  -3   7  477.90   12.19
  -3  -3  -7  436.26   10.44
  -4  -3  -7    7.27    2.12
  -4  -3  -7    8.66    2.12
   4  -3   7   10.71    1.99
   4  -3   7    7.90    1.88
  -5  -3  -7  556.46   13.67
  -5  -3  -7  566.58   14.05
   5  -3   7  527.14   13.51
  -6  -3  -7   76.86    5.40
   6  -3   7   72.24    5.09
  -6  -3  -7   73.77    5.32
  -7  -3  -7  386.21   11.83
   7  -3   7  393.48   11.39
  -7  -3  -7  371.66   11.80
  -8  -3  -7  580.43   14.57
  -8  -3  -7  566.72   14.45
   8  -3   7  552.94   13.02
  -9  -3  -7    0.96    1.49
  -9  -3  -7    1.48    1.37
   9  -3   7   -0.60    1.08
 -10  -3  -7    3.24    1.40
 -10  -3  -7    3.45    1.71
  10  -3   7    4.26    1.23
 -11  -3  -7  164.14    6.98
 -11  -3  -7  164.58    6.80
 -12  -3  -7    0.35    1.00
 -12  -3  -7    0.14    0.80
 -13  -3  -7  739.85   11.57
 -13  -3  -7  713.84   10.84
  13  -3   7  730.09   11.15
 -14  -3  -7  393.51    6.69
 -15  -4   7   10.94    1.55
 -14  -4   7   12.01    1.90
 -13  -4   7   69.28    4.54
  12  -4  -7    6.38    1.41
  11  -4  -7  158.48    6.72
 -11  -4   7  169.65    6.22
  10  -4  -7   46.28    3.81
 -10  -4   7   41.02    3.59
  -9  -4   7  521.96   12.74
   9  -4  -7  519.45   12.47
  -8  -4   7  585.92   13.54
   8  -4  -7  642.14   13.78
  -7  -4   7   14.05    2.47
   7  -4  -7   20.31    2.72
   6  -4  -7    0.38    1.06
  -6  -4   7    1.54    0.90
  -5  -4   7  239.61    8.67
   5  -4  -7  257.34    9.02
  -4  -4   7   71.55    4.70
   4  -4  -7   66.09    5.50
  -4  -4   7   65.77    4.57
   4  -4  -7   67.09    4.72
   3  -4  -7  216.33    8.43
   3  -4  -7  214.72    9.98
  -3  -4   7  218.92    8.30
   2  -4  -7   45.51    3.99
   2  -4  -7   41.09    4.57
  -2  -4   7   44.21    3.84
   2  -4  -7   43.08    4.15
  -1  -4   7   53.80    4.24
   1  -4  -7   58.65    5.36
  -1  -4   7   52.39    4.32
   1  -4  -7   54.60    4.73
   0  -4  -7   22.28    3.06
   0  -4   7   22.04    2.91
   0  -4  -7   24.59    3.74
   0  -4   7   23.36    3.00
   0  -4  -7   21.23    3.00
  -1  -4  -7    2.93    1.45
   1  -4   7    4.59    1.73
  -1  -4  -7    2.08    1.69
   1  -4   7   10.68    2.07
   1  -4   7    9.80    2.04
   2  -4   7  118.90    6.48
   2  -4   7  125.49    6.67
   2  -4   7  123.16    6.37
   3  -4   7  157.62    7.49
   3  -4   7  151.35    7.48
   3  -4   7  168.08    7.19
   4  -4   7    1.87    1.17
   4  -4   7    1.00    1.48
   5  -4   7    4.14    1.50
   5  -4   7    2.91    1.71
   6  -4   7  137.71    6.89
   6  -4   7  143.46    7.38
   7  -4   7  348.20   10.44
   7  -4   7  348.31   11.23
   8  -4   7   20.18    2.58
   8  -4   7   19.17    2.82
   9  -4   7   15.40    2.05
   9  -4   7   14.97    2.28
  10  -4   7   54.38    3.29
  10  -4   7   53.11    3.71
  11  -4   7   92.34    3.54
  11  -4   7   94.41    4.32
  12  -4   7    6.64    0.93
  13  -5  -7  186.91    4.95
 -12  -5   7    4.88    0.99
  12  -5  -7    4.64    1.17
 -11  -5   7   96.90    4.44
 -11  -5   7   95.51    3.79
 -10  -5   7  243.43    7.55
 -10  -5   7  243.89    7.06
  -9  -5   7  476.52   10.97
  -9  -5   7  497.29   11.29
  -8  -5   7  150.10    6.67
   7  -5  -7   27.99    2.56
  -7  -5   7   30.98    3.39
  -7  -5   7   29.19    3.11
   6  -5  -7  103.28    4.95
  -6  -5   7   94.39    5.32
  -5  -5   7  249.69    8.60
   5  -5  -7  266.67    8.09
  -4  -5   7  319.74   10.05
   4  -5  -7  333.74    9.14
  -3  -5   7   28.45    2.93
   3  -5  -7   30.24    3.36
  -3  -5   7   24.40    2.97
   3  -5  -7   26.27    2.78
  -2  -5   7  181.25    7.30
   2  -5  -7  195.75    7.66
   2  -5  -7  182.25    7.05
   1  -5  -7  208.01    7.61
  -1  -5   7  222.77    8.21
   0  -5  -7  260.35    8.72
   0  -5   7  261.13    9.03
  -1  -5  -7   63.43    4.52
   1  -5   7   64.59    4.64
   1  -5   7   59.08    4.44
  -2  -5  -7   28.46    3.12
   2  -5   7   28.30    3.16
   2  -5   7   24.88    2.90
  -3  -5  -7  120.92    6.21
   3  -5   7  126.58    6.34
   3  -5   7  115.17    5.63
   4  -5   7  152.19    6.83
  -4  -5  -7  139.09    6.52
   4  -5   7  148.65    6.99
   5  -5   7  300.06    9.23
   5  -5   7  319.70    9.98
  -6  -5  -7   54.34    3.90
   6  -5   7   60.62    4.26
   6  -5   7   63.10    4.11
  -7  -5  -7   23.01    2.40
   7  -5   7   25.40    2.58
   7  -5   7   27.39    2.72
  -8  -5  -7   50.05    3.02
   8  -5   7   61.19    3.50
   8  -5   7   58.89    3.57
  -9  -5  -7   20.50    1.69
   9  -5   7   23.76    1.98
   9  -5   7   23.99    2.08
  10  -5   7   91.45    3.03
  10  -6  -7   33.47    2.00
   9  -6  -7   86.50    3.68
  -9  -6   7   77.30    3.00
   8  -6  -7   11.13    1.56
  -8  -6   7   10.95    1.46
   7  -6  -7   45.25    3.15
  -7  -6   7   42.57    2.95
   6  -6  -7   18.13    1.99
  -6  -6   7   19.41    2.26
   5  -6  -7   10.89    1.63
  -5  -6   7   12.88    1.96
  -5  -6   7   12.93    1.70
   4  -6  -7    2.03    0.78
  -4  -6   7    0.29    1.18
  -4  -6   7   -0.01    0.67
   3  -6  -7   12.76    1.55
  -3  -6   7   11.54    2.00
  -3  -6   7   11.45    1.74
  -2  -6   7    7.56    1.72
  -2  -6   7    7.77    1.51
  -1  -6   7  112.16    5.12
   0  -6   7   49.00    3.06
   0  -6   7   50.56    3.47
   1  -6   7    2.25    0.84
   1  -6   7    2.24    0.88
   2  -6   7   39.80    2.84
   2  -6   7   40.90    2.84
   3  -6   7   46.96    3.07
   4  -6   7  120.65    4.61
   5  -6   7  208.17    5.68
   6  -6   7    8.87    1.20
 -19   0   8    1.95    0.65
 -18   0   8   11.58    1.61
 -17   0   8   94.77    5.03
 -16   0   8  423.15   11.52
 -15   0   8  140.78    7.23
 -14   0   8  744.24   16.91
 -13   0   8  984.80   19.83
 -12   0   8   14.86    2.79
  12   0  -8   11.85    2.24
  12   0  -8   14.36    2.52
  11   0  -8  118.13    6.37
  11   0  -8  114.85    6.35
 -11   0   8  114.68    6.02
  10   0  -8   21.00    2.75
  10   0  -8   17.52    2.41
  -9   0   8 1413.78   19.02
  -8   0   8 7081.96   41.01
  -7   0   8 2868.42   25.26
  -6   0   8  851.75   13.32
  -5   0   8  474.16    9.70
  -4   0   8    1.79    1.02
  -3   0   8 3247.56   24.65
  -2   0   8   12.15    1.80
  -1   0   8   61.41    3.52
   0   0   8  466.71    9.60
   1   0   8   11.97    1.82
   2   0   8  223.29    7.26
   3   0   8 1568.81   20.33
   4   0   8   13.84    2.25
   4   0   8   12.20    2.05
   5   0   8 1244.22   19.46
  -6   0  -8  989.80   18.84
  -6   0  -8  955.79   18.30
  -7   0  -8   22.33    3.10
  -7   0  -8   18.13    2.80
   7   0   8   19.53    2.93
  -8   0  -8   28.47    3.45
  -8   0  -8   27.41    3.43
  -9   0  -8  734.99   17.27
  -9   0  -8  733.21   16.99
 -10   0  -8 1296.11   22.57
 -10   0  -8 1308.32   22.42
 -11   0  -8 2095.86   27.80
 -12   0  -8  433.73   11.88
 -13   0  -8   49.54    3.74
 -14   0  -8  379.10    8.75
 -14   0  -8  389.66    9.14
 -15   0  -8  208.66    5.37
 -18  -1   8   25.11    1.88
 -18   1   8   29.37    2.41
 -17  -1   8  173.74    6.03
 -17   1   8  201.93    7.18
 -16  -1   8   21.97    2.40
 -16  -1   8   23.79    2.61
 -16   1   8   24.72    3.03
 -15   1   8   65.15    5.15
 -15  -1   8   69.12    4.76
 -14   1   8  659.22   16.10
 -14  -1   8  677.19   15.21
 -13   1   8   18.01    3.06
 -13  -1   8   18.87    2.95
  13  -1  -8   20.00    3.14
  12  -1  -8    4.95    1.73
  12  -1  -8    8.72    2.01
  11  -1  -8   67.23    4.98
 -11   1   8   66.49    5.09
 -11  -1   8   62.65    4.76
  11  -1  -8   61.38    4.79
  10  -1  -8    5.48    1.66
 -10   1   8    6.86    1.77
  10  -1  -8    3.75    1.66
  -9   1   8   91.40    5.37
   9  -1  -8   87.01    5.23
   9  -1  -8   78.95    5.00
  -8   1   8  172.72    6.99
  -8  -1   8  175.85    6.29
  -7   1   8  283.89    8.52
  -7  -1   8  280.94    7.69
  -6   1   8  653.40   12.42
  -6  -1   8  657.02   11.41
  -5   1   8  523.03   10.76
  -5  -1   8  527.64   10.13
  -4   1   8  359.76    8.67
  -4  -1   8  347.11    8.09
  -3   1   8  499.82    9.98
  -3  -1   8  505.72    9.72
  -2   1   8 2600.71   22.53
  -2  -1   8 2601.39   22.31
  -1   1   8 2372.59   21.54
  -1  -1   8 2466.67   22.45
   0   1   8   95.70    4.40
   0  -1   8   99.74    4.73
   1   1   8   12.99    1.87
   1  -1   8   12.81    1.98
   2  -1   8  427.23   10.60
   2   1   8  407.75    9.64
   3  -1   8   50.36    3.99
   3   1   8   57.83    3.93
   4   1   8   20.76    2.54
   4  -1   8   15.79    2.53
   4   1   8   20.59    2.37
   5   1   8  209.03    7.63
   5  -1   8  186.11    8.09
  -6   1  -8   38.65    3.69
  -6  -1  -8   30.04    3.66
   6  -1   8   28.82    3.50
  -6   1  -8   34.94    3.27
  -7   1  -8  523.70   13.47
  -7  -1  -8  562.97   14.99
  -7   1  -8  563.09   12.57
  -7   1  -8  559.91   14.18
  -8   1  -8  657.27   15.35
  -8  -1  -8  676.25   16.73
  -8   1  -8  686.27   15.94
  -9   1  -8    1.30    1.12
  -9  -1  -8    1.00    1.60
  -9   1  -8    3.35    1.78
 -10   1  -8  438.33   12.29
 -10  -1  -8  469.49   13.83
 -11   1  -8  296.03    9.68
 -11  -1  -8  310.94   10.84
 -12   1  -8  165.99    6.65
 -12  -1  -8  160.54    7.31
 -12   1  -8  159.75    6.81
 -13   1  -8  185.40    5.99
 -13  -1  -8  186.45    7.21
 -13  -1  -8  187.61    7.19
 -13   1  -8  187.59    6.58
 -14  -1  -8  475.39    9.92
 -14   1  -8  482.07    8.56
 -14  -1  -8  482.18   10.04
 -15  -1  -8    4.66    0.89
 -15  -1  -8    5.99    0.99
 -18   2   8  313.30    6.12
 -17  -2   8  691.03   10.92
 -17   2   8  731.06   11.87
 -16  -2   8  573.10   11.90
 -16   2   8  589.67   12.35
 -15   2   8  147.44    6.89
 -14   2   8  168.06    7.83
 -13   2   8   16.09    2.89
  13  -2  -8   17.43    2.95
 -12   2   8  546.01   14.80
  12  -2  -8  552.19   14.44
  11  -2  -8  451.21   12.83
  11  -2  -8  461.55   13.04
  10  -2  -8  157.81    7.55
 -10   2   8  162.41    8.14
  10  -2  -8  164.20    7.68
  -9   2   8  133.66    7.12
   9  -2  -8  129.61    6.75
   9  -2  -8  125.96    6.58
   8  -2  -8  285.83    9.66
  -8   2   8  274.64    9.51
   8  -2  -8  275.11    9.36
   8  -2  -8  279.87    9.30
  -7   2   8   81.78    5.03
   7  -2  -8   86.76    5.10
  -6   2   8   15.45    2.32
  -5   2   8  411.27   10.35
  -4   2   8  655.52   12.61
  -4  -2   8  681.87   11.91
  -3   2   8  325.07    8.66
  -3  -2   8  341.43    8.62
  -2  -2   8  908.99   14.44
  -2   2   8  929.67   14.28
  -1  -2   8   23.77    2.54
  -1   2   8   21.53    2.34
   0  -2   8  512.10   11.39
   0   2   8  500.43   10.38
   1   2   8 2421.01   23.16
   1  -2   8 2489.73   27.25
   2  -2   8 2420.93   27.64
   2   2   8 2375.63   23.93
   3  -2   8  418.70   12.14
   3   2   8  425.25   10.61
  -4  -2  -8  917.35   17.76
   4   2   8  911.23   16.12
  -4  -2  -8  894.21   17.50
   4  -2   8  884.56   16.49
   4  -2   8  862.72   17.91
  -5  -2  -8   53.74    4.56
  -5  -2  -8   56.08    4.57
   5  -2   8   52.16    4.79
   5  -2   8   61.39    4.49
  -6  -2  -8   33.28    3.85
   6  -2   8   35.98    3.46
  -6   2  -8   39.40    3.94
  -7  -2  -8  276.59   10.49
   7  -2   8  269.04    8.90
  -8  -2  -8  149.99    7.85
  -9  -2  -8   39.84    4.24
 -10  -2  -8   20.12    3.11
 -11  -2  -8   72.35    5.11
 -11  -2  -8   76.23    5.15
 -12  -2  -8  149.42    6.59
 -12  -2  -8  156.01    6.62
 -13  -2  -8   25.68    2.58
 -13  -2  -8   25.16    2.49
 -14  -2  -8   99.42    4.09
 -14  -2  -8  101.65    4.04
 -17  -3   8    1.80    0.55
 -16  -3   8   20.84    2.17
 -16   3   8   17.81    1.55
 -15  -3   8   -1.32    1.18
 -15   3   8    1.87    0.64
 -14   3   8  159.36    6.38
 -13   3   8  290.77    9.30
  13  -3  -8  324.59   10.14
 -12   3   8  275.41    9.65
  12  -3  -8  296.86   10.03
 -11   3   8  270.29    9.78
  11  -3  -8  288.68   10.00
  10  -3  -8  487.18   13.03
  10  -3  -8  495.57   13.07
   9  -3  -8 1202.31   20.47
   9  -3  -8 1293.95   20.66
   8  -3  -8  183.38    7.60
   8  -3  -8  167.67    7.58
   8  -3  -8  188.66    7.88
  -7   3   8  365.62   11.45
   7  -3  -8  350.60   10.98
   7  -3  -8  348.90   10.72
   7  -3  -8  355.60   10.63
   6  -3  -8    0.90    1.37
  -6   3   8    3.22    1.42
   6  -3  -8    0.07    1.14
   6  -3  -8    0.11    1.07
   6  -3  -8    0.00    0.87
   5  -3  -8   96.03    5.55
   5  -3  -8  109.73    5.79
   5  -3  -8   90.32    5.96
  -5   3   8   96.94    5.53
  -5  -3   8  107.91    5.73
   4  -3  -8   67.16    4.73
   4  -3  -8   68.64    4.75
  -4   3   8   54.41    4.10
  -4  -3   8   58.30    4.37
   4  -3  -8   52.90    4.70
   3  -3  -8  513.03   12.84
  -3  -3   8  515.23   12.49
   3  -3  -8  477.17   14.16
  -3   3   8  496.14   11.63
  -2  -3   8   32.65    3.37
   2  -3  -8   27.47    3.24
   2  -3  -8   20.41    3.01
  -2  -3   8   20.18    2.69
  -2   3   8   17.16    2.41
   1  -3  -8    5.81    2.23
   1  -3  -8    5.14    1.83
  -1  -3   8   12.60    2.19
  -1   3   8    6.78    1.71
  -1  -3   8    5.12    2.03
   0  -3  -8    2.89    1.65
   0  -3   8    4.73    2.01
   0  -3   8    7.93    1.78
   1  -3   8   52.89    4.22
  -1  -3  -8   63.04    5.28
  -1  -3  -8   51.88    4.09
   1  -3   8   57.29    4.72
   2  -3   8   56.90    4.93
  -2  -3  -8   62.63    5.27
  -2  -3  -8   72.44    5.03
   2  -3   8   56.16    4.46
  -2  -3  -8   58.50    4.17
   3  -3   8  192.13    8.72
   3  -3   8  187.76    8.14
   3  -3   8  203.68    7.88
  -3  -3  -8  203.96    8.88
  -3  -3  -8  208.61    8.55
  -4  -3  -8  132.42    6.82
  -4  -3  -8  141.39    7.21
  -4  -3  -8  132.26    7.02
   4  -3   8  125.02    6.73
   4  -3   8  127.87    6.36
  -5  -3  -8   32.31    3.45
  -5  -3  -8   35.05    3.75
   5  -3   8   33.99    3.55
   5  -3   8   44.91    3.87
  -6  -3  -8  277.09    9.92
  -6  -3  -8  276.77   10.21
   6  -3   8  288.92    9.86
   6  -3   8  275.87    9.72
  -7  -3  -8   81.09    5.49
  -7  -3  -8   85.12    5.66
   7  -3   8   87.36    5.34
  -8  -3  -8   10.89    2.34
  -8  -3  -8   12.29    2.43
   8  -3   8   10.70    1.81
  -9  -3  -8   80.39    5.25
  -9  -3  -8   77.46    5.13
   9  -3   8   76.57    4.42
 -10  -3  -8  525.10   12.31
 -10  -3  -8  517.11   12.20
  10  -3   8  533.61   11.99
 -11  -3  -8  246.82    7.77
 -11  -3  -8  239.56    7.56
  11  -3   8  251.45    7.39
 -12  -3  -8   21.66    2.17
 -12  -3  -8   20.15    2.06
  12  -3   8   22.89    1.91
 -13  -3  -8    6.73    1.01
 -15  -4   8  131.94    4.47
 -14  -4   8    2.26    1.06
 -13  -4   8  279.93    8.58
  12  -4  -8  959.65   15.33
  11  -4  -8   51.35    3.84
  10  -4  -8  285.64    9.11
 -10  -4   8  287.28    8.66
   9  -4  -8   12.72    2.16
   8  -4  -8  177.63    7.42
  -7  -4   8 1242.16   18.85
   7  -4  -8 1326.65   20.18
  -6  -4   8 1821.87   22.73
   6  -4  -8 1927.68   24.37
   5  -4  -8   50.55    4.70
  -5  -4   8   56.32    4.24
  -5  -4   8   46.95    3.85
   5  -4  -8   50.41    4.23
   4  -4  -8  514.25   15.33
  -4  -4   8  522.13   12.89
  -4  -4   8  503.38   12.21
   4  -4  -8  513.82   12.92
   3  -4  -8   12.59    2.45
   3  -4  -8   12.97    2.80
  -3  -4   8   11.94    2.25
   2  -4  -8   13.50    2.61
   2  -4  -8   16.03    3.02
  -2  -4   8   17.44    2.63
   1  -4  -8  445.60   12.67
   1  -4  -8  427.37   14.46
  -1  -4   8  428.47   11.88
   0  -4  -8  200.28    8.67
   0  -4  -8  211.37   10.12
   0  -4   8  210.05    8.46
  -1  -4  -8   45.91    4.28
  -1  -4  -8   46.23    4.95
   1  -4   8   49.62    4.25
  -2  -4  -8   13.69    2.65
  -2  -4  -8   10.91    2.74
   2  -4   8   11.67    2.29
   2  -4   8    7.43    1.79
   3  -4   8   42.82    4.02
   3  -4   8   34.61    3.50
   4  -4   8  615.39   14.46
   4  -4   8  589.75   13.95
   5  -4   8    1.13    1.14
   5  -4   8    1.58    1.36
   6  -4   8  232.18    8.51
   6  -4   8  238.44    8.72
   7  -4   8  956.03   16.29
   7  -4   8  901.69   16.40
   8  -4   8   88.92    4.65
   8  -4   8   84.57    4.80
   9  -4   8  326.68    8.06
   9  -4   8  344.59    8.80
  10  -4   8  369.10    7.29
  10  -4   8  379.54    8.13
  11  -4   8   14.49    1.34
  13  -5  -8   80.89    3.04
 -12  -5   8    7.18    1.10
  12  -5  -8    9.02    1.36
 -11  -5   8   47.64    2.94
 -10  -5   8  194.83    6.40
 -10  -5   8  190.67    5.77
  -9  -5   8  644.02   12.23
   9  -5  -8  646.88   10.93
  -9  -5   8  636.10   11.98
   8  -5  -8  155.76    5.69
  -8  -5   8  149.93    6.37
   7  -5  -8  307.19    8.29
  -6  -5   8  156.50    6.34
   6  -5  -8  146.61    5.87
  -5  -5   8  186.07    7.01
   5  -5  -8  196.91    7.02
  -4  -5   8  486.35   11.42
   4  -5  -8  523.36   11.55
  -3  -5   8 1766.94   21.84
   3  -5  -8 1724.27   21.49
   2  -5  -8    0.95    1.40
  -2  -5   8    1.90    1.31
  -2  -5   8    0.82    1.16
  -1  -5   8  163.85    6.95
   1  -5  -8  153.37    6.73
   0  -5  -8   62.12    4.43
   0  -5   8   65.09    4.56
  -1  -5  -8  293.09    9.51
   1  -5   8  288.42    9.24
  -2  -5  -8   10.87    2.28
   2  -5   8   11.17    2.21
  -3  -5  -8   16.19    2.48
   3  -5   8   19.46    2.69
  -4  -5  -8   74.38    4.64
   4  -5   8   75.54    4.63
  -5  -5  -8   11.41    1.88
   5  -5   8   12.58    2.07
  -6  -5  -8  249.66    7.55
   6  -5   8  283.88    7.98
  -7  -5  -8   22.07    2.05
   7  -5   8   22.51    2.21
  -8  -5  -8    1.16    0.67
   8  -5   8    1.75    0.81
   9  -5   8   97.60    3.20
   8  -6  -8  160.17    4.73
  -8  -6   8  147.05    4.33
   7  -6  -8   23.79    1.98
  -7  -6   8   22.91    2.04
   6  -6  -8  179.25    5.29
  -6  -6   8  172.86    5.84
   5  -6  -8   10.56    1.27
  -5  -6   8    8.75    1.57
  -4  -6   8   23.36    2.53
  -4  -6   8   23.84    2.08
  -3  -6   8  254.41    7.83
  -3  -6   8  252.11    6.56
  -2  -6   8  714.24   11.04
  -1  -6   8    4.66    1.16
   0  -6   8   88.38    3.82
   0  -6   8   82.51    3.84
   1  -6   8   11.40    1.51
   1  -6   8   13.55    1.68
   2  -6   8  115.19    4.38
   2  -6   8  108.53    4.06
   2  -6   8  110.12    4.16
   3  -6   8  452.81    8.33
   3  -6   8  437.75    7.79
   4  -6   8   87.08    3.50
   4  -6   8   86.21    3.15
   5  -6   8  268.32    5.56
 -18   0   9   -0.46    0.50
 -17   0   9   -0.81    0.93
 -16   0   9    4.96    1.72
 -15   0   9    0.91    1.71
 -14   0   9    2.73    2.01
 -13   0   9    0.02    1.73
  12   0  -9    1.22    0.89
  12   0  -9   -1.97    1.02
  11   0  -9    0.19    1.16
 -11   0   9    0.62    1.99
  11   0  -9    1.80    0.92
  10   0  -9   -0.98    0.75
 -10   0   9    0.45    1.52
  10   0  -9   -2.83    1.41
   9   0  -9    0.14    0.56
   9   0  -9    0.63    0.94
  -8   0   9    2.75    1.15
  -7   0   9    1.15    1.13
  -6   0   9    0.61    1.15
  -5   0   9    0.42    1.00
  -4   0   9    0.95    0.91
  -3   0   9   -0.07    1.03
  -2   0   9   -0.04    1.12
  -1   0   9    0.84    1.06
   0   0   9    0.87    1.02
   1   0   9   -0.01    1.17
   2   0   9    9.28    1.91
   3   0   9    0.84    1.25
   4   0   9   -1.17    1.10
   4   0   9    0.29    1.03
   5   0   9    0.53    1.60
  -5   0  -9    0.21    0.90
  -6   0  -9   -0.23    1.11
   6   0   9   -3.50    1.67
  -7   0  -9   -0.45    1.07
  -8   0  -9   -1.63    1.45
  -9   0  -9    1.51    1.61
 -10   0  -9    1.60    1.64
 -11   0  -9   -0.40    1.29
 -11   0  -9    0.23    1.25
 -12   0  -9    0.30    0.92
 -12   0  -9   -0.66    0.95
 -13   0  -9    0.40    0.60
 -13   0  -9   -1.58    1.08
 -14   0  -9    0.16    0.20
 -18   1   9    4.80    1.03
 -17  -1   9  133.52    4.87
 -17   1   9  140.58    5.69
 -16  -1   9   44.64    3.14
 -16  -1   9   43.37    3.35
 -16   1   9   49.76    3.96
 -15   1   9  463.70   12.61
 -15  -1   9  424.64   11.04
 -14  -1   9  797.34   16.17
 -14   1   9  858.53   18.07
 -13  -1   9  677.68   15.37
 -13   1   9  720.88   17.11
  13  -1  -9  682.94   16.26
  12  -1  -9  336.73   11.14
 -12  -1   9  344.22   11.17
  12  -1  -9  342.06   11.51
  11  -1  -9  129.62    7.01
  11  -1  -9  144.84    7.38
 -10   1   9  364.99   11.31
  10  -1  -9  350.51   11.25
  10  -1  -9  367.30   11.36
   9  -1  -9  956.45   18.32
   9  -1  -9  925.46   17.50
   9  -1  -9  948.80   17.55
  -9   1   9  950.06   17.58
   8  -1  -9  507.98   13.01
  -8   1   9  517.36   12.50
  -8  -1   9  553.87   11.80
   8  -1  -9  509.39   12.47
  -7   1   9  341.29    9.73
  -7  -1   9  351.88    9.32
  -6   1   9  443.26   10.84
  -6  -1   9  458.09   10.44
  -5   1   9  357.45    9.47
  -5  -1   9  373.99    9.25
  -4   1   9 1744.76   20.65
  -4  -1   9 1787.15   20.01
  -3   1   9 4226.52   31.50
  -3  -1   9 4212.21   30.70
  -2   1   9   81.00    4.51
  -2  -1   9   73.27    4.25
  -1   1   9 1243.74   17.06
  -1  -1   9 1320.10   17.96
   0   1   9  724.71   13.01
   0  -1   9  772.63   14.18
   1  -1   9    6.47    1.71
   1   1   9    6.04    1.56
   2  -1   9    2.50    1.40
   2   1   9    1.88    1.13
   3   1   9  173.25    7.18
   3  -1   9  159.55    7.31
   4   1   9  917.67   17.19
   4  -1   9  899.93   18.04
  -4  -1  -9  945.74   18.33
   4   1   9  913.48   16.21
  -5   1  -9  811.60   16.63
  -5   1  -9  853.18   16.84
  -5  -1  -9  822.47   17.78
   5  -1   9  796.67   17.41
  -6   1  -9  102.42    6.07
  -6  -1  -9  109.49    6.73
  -6   1  -9  103.45    6.08
  -6   1  -9  119.50    5.97
   6  -1   9  105.06    6.63
  -7   1  -9    2.57    1.22
  -7  -1  -9    2.96    1.85
  -7   1  -9    3.91    1.56
  -8   1  -9    0.88    0.99
  -8  -1  -9    3.44    1.84
  -8   1  -9    0.87    1.49
  -9  -1  -9   15.93    3.00
  -9   1  -9   12.29    2.39
  -9   1  -9   11.80    2.34
 -10   1  -9  157.37    7.18
 -10  -1  -9  167.15    7.94
 -10  -1  -9  163.95    7.83
 -10   1  -9  163.68    7.36
 -11   1  -9   18.61    2.38
 -11  -1  -9   15.94    2.61
 -11   1  -9   20.69    2.41
 -11  -1  -9   19.16    2.88
 -12  -1  -9  478.93   11.51
 -12   1  -9  459.92   10.33
 -12  -1  -9  481.69   11.55
 -13  -1  -9  327.81    8.48
 -13   1  -9  336.62    7.39
 -13  -1  -9  320.05    8.40
 -14  -1  -9    2.66    0.94
 -17  -2   9   92.30    3.64
 -17   2   9   97.49    4.09
 -16  -2   9  218.56    6.96
 -16   2   9  223.44    7.26
 -15   2   9  126.12    6.17
 -14   2   9  146.14    7.16
 -13   2   9   28.32    3.62
  13  -2  -9   30.02    3.54
  12  -2  -9   94.50    5.96
  12  -2  -9   84.67    5.81
  11  -2  -9    3.79    1.76
  11  -2  -9    0.86    1.40
  10  -2  -9  617.18   14.98
  10  -2  -9  632.98   15.07
   9  -2  -9  194.87    8.37
  -9   2   9  203.86    8.87
   9  -2  -9  204.83    8.40
   8  -2  -9  193.02    8.31
  -8   2   9  190.09    8.24
   8  -2  -9  191.10    8.17
   8  -2  -9  191.00    8.02
   7  -2  -9  365.82   11.14
  -7   2   9  365.23   10.95
   7  -2  -9  376.27   11.00
   6  -2  -9   57.25    4.41
  -6   2   9   54.19    4.21
   6  -2  -9   52.04    4.07
   5  -2  -9   56.39    4.20
  -5   2   9   56.83    4.15
  -4   2   9 1007.43   16.61
  -3   2   9    7.52    1.63
  -3  -2   9    8.06    1.78
  -2  -2   9 1325.25   18.85
  -2   2   9 1281.84   18.20
  -1  -2   9   60.07    4.24
  -1   2   9   57.08    3.87
   0  -2   9  343.40    9.97
   0   2   9  328.39    9.10
   1   2   9  180.46    6.86
   1  -2   9  191.08    8.08
  -2  -2  -9  947.00   17.90
   2  -2   9  903.12   17.92
  -2  -2  -9  938.95   18.25
   2  -2   9  916.74   17.12
   2   2   9  901.84   15.93
   3   2   9  343.02   10.25
  -3  -2  -9  344.16   11.03
  -3  -2  -9  334.52   11.10
   3  -2   9  334.39   11.44
   3  -2   9  327.15   10.30
   4  -2   9  304.94   11.16
  -4  -2  -9  305.20   10.61
  -4  -2  -9  306.47   10.80
   4  -2   9  295.85    9.90
  -5  -2  -9    0.11    1.12
   5  -2   9    0.46    1.74
  -5  -2  -9    0.05    1.53
   5  -2   9    0.91    1.13
  -6  -2  -9  182.31    8.47
  -6  -2  -9  163.29    8.02
   6  -2   9  171.19    7.25
  -7  -2  -9   86.61    5.98
  -7  -2  -9   82.41    5.72
  -8  -2  -9  115.88    6.80
  -8  -2  -9  107.00    6.51
  -9  -2  -9   15.28    2.76
  -9  -2  -9   14.28    2.68
 -10  -2  -9  199.70    8.18
 -10  -2  -9  205.29    8.27
 -11  -2  -9   20.38    2.69
 -11  -2  -9   17.03    2.46
 -12  -2  -9    0.46    0.95
 -12  -2  -9   -0.77    1.07
 -13  -2  -9  152.25    5.18
 -13  -2  -9  162.46    5.28
 -14  -2  -9    2.70    0.65
 -16  -3   9  164.17    5.23
 -16   3   9  154.28    4.08
 -15  -3   9    8.23    1.55
 -15   3   9    8.44    1.34
 -14   3   9   70.38    4.10
 -13   3   9  341.06    9.77
  13  -3  -9  337.34   10.07
 -12   3   9   64.06    4.60
  12  -3  -9   69.78    4.98
 -11   3   9  349.35   10.94
  11  -3  -9  369.56   11.18
  11  -3  -9  389.19   11.54
  10  -3  -9  127.88    6.77
  10  -3  -9  127.31    6.74
   9  -3  -9   36.36    3.73
   9  -3  -9   33.28    3.56
   8  -3  -9  209.37    8.35
   8  -3  -9  209.53    8.59
   8  -3  -9  223.64    8.73
   7  -3  -9  905.37   17.49
   7  -3  -9  905.62   18.20
   7  -3  -9  886.32   17.28
   7  -3  -9  939.70   17.59
   6  -3  -9  109.98    6.13
   6  -3  -9  104.93    5.86
  -6   3   9  115.66    6.53
   6  -3  -9  104.99    6.51
   6  -3  -9  110.29    6.21
   5  -3  -9 2414.26   27.86
  -5   3   9 2411.67   28.16
   5  -3  -9 2345.63   28.01
   4  -3  -9  445.12   12.43
   4  -3  -9  456.70   12.18
  -4   3   9  456.83   12.05
  -4  -3   9  439.20   12.10
   3  -3  -9  825.91   17.05
   3  -3  -9  855.86   16.64
  -3  -3   9  812.47   16.48
  -3   3   9  827.81   15.77
  -2  -3   9  157.82    7.64
   2  -3  -9  142.19    7.24
  -2  -3   9  140.42    6.89
   2  -3  -9  151.63    7.19
   2  -3  -9  132.59    8.04
  -2   3   9  152.49    6.79
   1  -3  -9  116.31    6.64
   1  -3  -9  110.46    7.22
   1  -3  -9  120.77    6.52
  -1  -3   9  127.24    7.09
  -1  -3   9  122.16    6.47
  -1   3   9  127.92    5.99
   0  -3  -9  292.09   10.43
   0  -3  -9  286.33   11.44
   0  -3  -9  327.26   10.38
   0  -3  -9  330.09   10.61
   0  -3   9  312.68   11.14
   0  -3   9  297.41   10.13
  -1  -3  -9 1033.60   18.65
  -1  -3  -9  981.02   20.79
   1  -3   9  989.06   18.58
  -1  -3  -9  998.43   17.25
   1  -3   9 1014.81   20.12
  -2  -3  -9   13.09    2.55
   2  -3   9    7.22    2.61
   2  -3   9   10.25    2.13
  -2  -3  -9   11.64    2.57
  -3  -3  -9  736.72   17.00
  -3  -3  -9  704.18   16.01
   3  -3   9  735.79   16.25
  -4  -3  -9  328.35   10.61
  -4  -3  -9  326.22   11.10
  -4  -3  -9  352.91   11.30
   4  -3   9  334.00   10.92
  -5  -3  -9  154.52    7.36
  -5  -3  -9  168.90    7.94
   5  -3   9  170.80    7.67
  -6  -3  -9  292.16   10.07
  -6  -3  -9  291.02   10.28
   6  -3   9  289.20    9.63
  -7  -3  -9   -0.06    1.03
  -7  -3  -9    3.29    1.50
   7  -3   9    0.79    0.84
   7  -3   9    1.21    0.90
  -8  -3  -9  749.54   15.34
  -8  -3  -9  742.09   15.46
   8  -3   9  715.13   13.37
   8  -3   9  750.56   13.83
  -9  -3  -9  562.86   12.67
  -9  -3  -9  560.31   12.78
   9  -3   9  597.86   10.85
   9  -3   9  598.27   11.49
 -10  -3  -9    0.98    0.95
 -10  -3  -9    0.94    0.90
  10  -3   9    2.36    0.74
 -11  -3  -9   37.54    2.74
 -12  -3  -9   81.51    3.22
 -15  -4   9   17.74    1.51
 -14  -4   9  169.76    5.52
 -13  -4   9   86.12    4.54
  12  -4  -9   31.48    2.85
  11  -4  -9   51.86    3.76
  10  -4  -9   76.30    4.74
 -10  -4   9   82.77    4.38
   9  -4  -9    1.72    1.46
   8  -4  -9  115.46    6.02
   8  -4  -9  103.84    5.46
   7  -4  -9    3.61    1.51
   7  -4  -9    2.48    1.31
   6  -4  -9  220.52    8.42
   5  -4  -9    2.21    1.53
   5  -4  -9    4.16    1.75
   4  -4  -9   91.91    6.69
  -4  -4   9   93.39    5.59
   4  -4  -9   98.31    5.89
   3  -4  -9    1.68    1.48
   3  -4  -9    1.65    1.84
  -3  -4   9    1.83    1.38
   2  -4  -9   42.76    4.14
   2  -4  -9   35.93    4.37
  -2  -4   9   35.68    3.58
   1  -4  -9  118.47    6.77
   1  -4  -9  108.79    7.42
  -1  -4   9  111.70    6.28
   0  -4  -9  292.01   10.56
   0  -4  -9  290.64   11.80
   0  -4   9  297.82   10.10
  -1  -4  -9    1.15    1.53
   1  -4   9    0.82    1.30
  -1  -4  -9    0.68    1.63
  -2  -4  -9  246.33    9.76
  -2  -4  -9  250.60   10.39
   2  -4   9  244.95    9.24
  -3  -4  -9    9.35    2.31
   3  -4   9   15.35    2.22
   3  -4   9    8.65    2.19
   4  -4   9  127.62    6.57
   4  -4   9  133.68    6.11
   5  -4   9   33.54    3.46
   5  -4   9   33.78    3.09
   6  -4   9  306.99    9.30
   6  -4   9  309.47    8.75
   7  -4   9    8.11    1.38
   7  -4   9    8.03    1.57
   8  -4   9   12.59    1.73
   8  -4   9   12.99    1.58
   9  -4   9   46.21    2.68
   9  -4   9   51.91    2.68
 -10  -4  -9    2.37    0.91
 -11  -4  -9   52.04    2.34
  12  -5  -9   13.36    1.48
 -11  -5   9   20.73    1.79
 -10  -5   9  108.65    4.36
  10  -5  -9  117.73    4.13
 -10  -5   9  106.07    3.82
   9  -5  -9  208.96    6.04
  -9  -5   9  197.20    6.15
   8  -5  -9    8.38    1.50
  -8  -5   9    8.60    1.59
   7  -5  -9   31.05    2.63
  -6  -5   9   40.40    2.88
   6  -5  -9   36.28    2.94
  -5  -5   9   57.02    3.54
   5  -5  -9   59.58    3.84
   4  -5  -9   71.96    4.15
  -4  -5   9   67.49    3.91
   4  -5  -9   64.26    4.10
  -3  -5   9   52.78    3.81
  -3  -5   9   53.11    3.51
   3  -5  -9   51.59    3.81
  -2  -5   9  112.24    5.54
  -2  -5   9  112.96    5.14
   2  -5  -9  102.47    5.33
  -1  -5   9  311.46    8.54
   1  -5  -9  319.89    9.48
   0  -5  -9  374.03   10.30
   0  -5   9  394.18   10.41
  -1  -5  -9  185.71    7.35
   1  -5   9  191.06    7.26
  -2  -5  -9    6.76    1.53
   2  -5   9   10.52    1.91
  -3  -5  -9    1.47    1.20
   3  -5   9    2.90    1.36
  -4  -5  -9   61.15    3.97
   4  -5   9   59.68    3.84
  -5  -5  -9  173.48    6.27
   5  -5   9  195.41    6.46
  -6  -5  -9    1.82    0.91
   6  -5   9    0.98    0.84
  -7  -5  -9  111.76    4.00
   7  -5   9  125.06    4.29
   8  -5   9  129.45    3.65
  -7  -6   9   38.28    2.21
  -6  -6   9   24.08    2.01
  -5  -6   9    4.24    1.12
  -4  -6   9   26.30    2.39
  -3  -6   9    7.17    1.54
  -3  -6   9    7.59    1.02
  -2  -6   9  208.87    6.54
  -2  -6   9  231.99    5.09
  -1  -6   9    2.88    0.57
   0  -6   9   11.72    1.16
   1  -6   9   12.37    1.44
   1  -6   9   11.69    1.08
   2  -6   9   13.78    1.39
   3  -6   9   36.23    2.10
 -18   0  10   33.48    2.10
 -17   0  10   20.58    2.14
 -16   0  10  158.14    6.47
 -15   0  10 2057.10   25.28
 -14   0  10   14.82    2.87
 -13   0  10  998.55   19.69
  12   0 -10  178.78    7.93
  12   0 -10  187.69    8.15
  11   0 -10   10.23    2.19
  11   0 -10   11.09    2.15
  10   0 -10 1417.82   22.64
  10   0 -10 1351.99   21.01
   9   0 -10 3027.98   32.15
  -9   0  10 3072.86   30.89
   8   0 -10   52.88    4.40
  -8   0  10   50.52    4.01
   8   0 -10   53.16    3.91
   7   0 -10   29.80    3.33
  -7   0  10   28.37    2.97
  -6   0  10  331.81    9.62
  -5   0  10  255.14    8.41
  -4   0  10    1.41    1.16
  -3   0  10  400.90   10.28
  -2   0  10 1072.61   16.74
  -1   0  10  906.74   15.58
   0   0  10  615.38   13.19
   1   0  10  762.41   15.05
   2   0  10   23.11    2.97
  -2   0 -10   22.87    2.97
  -3   0 -10   47.44    4.19
   3   0  10   43.67    4.07
  -3   0 -10   43.73    4.01
   3   0  10   41.87    3.92
  -4   0 -10 1385.55   22.71
   4   0  10 1367.24   21.98
  -5   0 -10    4.95    1.72
   5   0  10    4.95    1.94
  -5   0 -10    1.97    1.44
  -6   0 -10 1272.15   22.54
  -6   0 -10 1321.71   23.13
  -7   0 -10  859.15   18.55
  -7   0 -10  856.38   18.70
  -8   0 -10  181.32    8.52
  -8   0 -10  189.32    8.65
  -9   0 -10  370.96   11.69
  -9   0 -10  363.26   11.48
 -10   0 -10    4.22    1.59
 -10   0 -10    1.71    1.31
 -11   0 -10   32.49    3.08
 -11   0 -10   33.51    3.19
 -12   0 -10  109.28    5.00
 -13   0 -10  143.44    4.80
 -18   1  10  110.87    3.71
 -17  -1  10   13.87    1.47
 -17   1  10   16.08    1.95
 -16  -1  10  568.46   10.01
 -16   1  10  591.95   12.33
 -15  -1  10  105.32    5.27
 -15   1  10  114.33    6.09
 -14  -1  10    1.92    1.29
 -14   1  10    3.79    2.13
 -13  -1  10  485.41   12.69
 -13   1  10  522.28   14.36
  13  -1 -10  498.13   13.57
 -12  -1  10  517.80   13.50
  12  -1 -10  520.05   13.89
  12  -1 -10  501.33   13.67
  11  -1 -10   10.91    2.17
  11  -1 -10   65.21    4.98
  10  -1 -10  331.63   11.15
  10  -1 -10  352.59   11.19
   9  -1 -10  530.76   14.16
   9  -1 -10  478.82   13.07
  -9   1  10  525.21   13.42
   9  -1 -10  515.26   13.11
   8  -1 -10  314.57   10.71
  -8   1  10  316.09   10.19
   8  -1 -10  303.96    9.97
   7   1 -10  440.88   11.73
   7  -1 -10  373.39   11.39
  -7   1  10  386.78   10.95
  -7  -1  10  430.01   10.96
   7  -1 -10  392.49   10.98
   6  -1 -10  798.65   16.51
  -6   1  10  795.48   15.41
  -6  -1  10  810.20   14.87
   6  -1 -10  831.88   15.82
  -5   1  10  175.50    7.14
  -5  -1  10  177.84    6.93
  -4   1  10  353.50   10.01
  -4  -1  10  336.55    9.47
  -3   1  10  165.07    6.83
  -3  -1  10  172.44    6.85
  -2   1  10 2937.11   28.30
  -2  -1  10 2997.27   28.75
  -1   1  10   42.06    3.56
  -1  -1  10   47.22    3.87
   0   1  10   74.83    4.59
   0  -1  10   75.88    4.98
   1  -1  10   36.24    3.64
  -1  -1 -10   41.76    3.96
   1   1  10   29.97    3.07
   2   1  10    2.30    1.26
  -2   1 -10    0.71    0.97
  -2  -1 -10    2.07    1.60
   2  -1  10    3.39    1.58
   2  -1  10    3.92    1.60
   2  -1  10    4.11    1.09
   3   1  10  288.85    9.90
  -3  -1 -10  308.86   10.72
   3  -1  10  331.15    9.81
  -3   1 -10  302.36   10.05
  -3  -1 -10  299.12   10.73
  -4  -1 -10  415.48   12.77
   4   1  10  409.63   12.12
   4  -1  10  421.17   12.96
  -4   1 -10  418.77   11.99
  -4  -1 -10  426.59   12.99
  -5   1 -10   29.50    3.37
  -5  -1 -10   30.17    3.66
   5  -1  10   30.98    3.76
  -6  -1 -10  534.56   14.93
  -6   1 -10  492.53   13.32
  -6  -1 -10  504.26   14.28
  -7  -1 -10  946.97   19.83
  -7   1 -10  894.90   17.91
  -7  -1 -10  903.97   19.19
  -8  -1 -10    6.86    2.08
  -8   1 -10    6.46    2.02
  -8  -1 -10    7.20    2.15
  -9  -1 -10   -1.37    1.65
  -9   1 -10    0.75    1.26
  -9  -1 -10    3.04    1.80
 -10  -1 -10    3.03    1.53
 -10   1 -10    3.84    1.22
 -10  -1 -10    3.31    1.69
 -11  -1 -10  118.77    5.85
 -11   1 -10  120.18    5.25
 -11  -1 -10  113.49    5.70
 -12  -1 -10   22.78    2.46
 -12  -1 -10   22.60    2.43
 -12   1 -10   22.40    2.05
 -13  -1 -10  193.74    5.59
 -17   2  10   50.16    2.71
 -16  -2  10   23.78    2.20
 -16   2  10   28.33    2.54
 -15   2  10   11.86    1.99
 -14   2  10   47.66    4.04
  13  -2 -10   -0.22    1.39
 -13   2  10   -0.63    1.43
  12  -2 -10  228.96    9.10
  12  -2 -10  229.90    9.14
  11  -2 -10  333.83   11.20
  11  -2 -10  331.12   11.06
  10  -2 -10   16.71    2.81
  10  -2 -10   25.88    3.15
   9  -2 -10  840.75   17.57
   9  -2 -10  810.15   16.84
   8  -2 -10   97.67    6.16
   8  -2 -10   92.27    5.58
   8  -2 -10   91.38    5.87
   8  -2 -10   97.00    5.83
   7  -2 -10  178.69    8.09
  -7   2  10  167.12    7.74
   7  -2 -10  175.74    7.70
   6  -2 -10  660.98   15.50
  -6   2  10  663.84   14.82
   6  -2 -10  641.79   14.70
   5  -2 -10  530.78   13.27
   5  -2 -10  559.63   14.14
  -5   2  10  563.42   13.52
   4  -2 -10    4.75    1.69
  -4   2  10   10.89    1.94
   4  -2 -10    7.77    2.12
   3  -2 -10 1298.66   21.41
  -3  -2  10 1249.77   20.68
  -3   2  10 1276.88   19.76
  -2  -2  10  750.68   15.24
   2  -2 -10  697.90   15.29
   2  -2 -10  711.38   15.67
   2  -2 -10  737.16   16.15
  -2   2  10  711.70   14.56
   1  -2 -10  523.28   13.43
  -1  -2  10  563.06   13.50
   1  -2 -10  529.53   13.62
   1  -2 -10  569.51   14.56
  -1  -2  10  498.58   13.08
  -1   2  10  524.08   12.31
   0  -2 -10  632.71   14.89
   0  -2 -10  657.05   15.32
   0  -2  10  602.72   14.31
   0  -2  10  641.28   15.25
   0   2  10  626.64   13.46
  -1  -2 -10  105.10    6.34
   1  -2  10   94.81    5.75
   1   2  10  104.94    5.80
   1  -2  10  104.66    6.37
  -2  -2 -10   13.00    2.42
   2  -2  10   15.01    2.42
   2  -2  10    9.31    2.45
  -3  -2 -10  147.77    7.65
   3  -2  10  149.07    7.14
   3  -2  10  147.81    7.93
  -4  -2 -10   19.73    2.96
  -4  -2 -10   16.53    2.61
   4  -2  10   18.76    2.60
  -4  -2 -10   13.45    2.54
  -5  -2 -10  162.43    8.07
  -5  -2 -10  155.84    7.87
   5  -2  10  159.01    7.08
  -6  -2 -10  201.20    8.89
  -6  -2 -10  198.47    8.86
   6  -2  10  201.34    7.61
  -7  -2 -10  336.60   11.27
  -7  -2 -10  335.33   11.30
  -8  -2 -10  152.75    7.47
  -8  -2 -10  149.80    7.40
  -9  -2 -10    5.16    1.89
  -9  -2 -10    4.98    1.83
 -10  -2 -10  246.78    8.38
 -10  -2 -10  259.96    8.65
 -11  -2 -10  512.76   10.83
 -11  -2 -10  513.49   10.91
 -12  -2 -10  225.48    6.31
 -13  -2 -10   90.67    3.14
 -16  -3  10    0.55    0.44
 -15  -3  10   66.92    3.69
 -15   3  10   59.54    2.98
 -14   3  10   37.03    2.84
 -13   3  10   12.07    1.89
  13  -3 -10   12.57    2.23
  12  -3 -10    9.65    2.05
 -12   3  10   10.45    2.08
  11  -3 -10  160.40    7.25
 -11   3  10  143.55    6.92
  11  -3 -10  158.37    7.26
  10  -3 -10   23.52    3.08
  10  -3 -10   25.73    3.32
   9  -3 -10   15.19    2.60
   9  -3 -10   14.62    2.58
   8  -3 -10   83.67    5.31
   8  -3 -10   95.46    5.97
   8  -3 -10  100.42    5.98
   7  -3 -10   78.48    5.38
   7  -3 -10   73.83    5.49
   7  -3 -10   85.26    5.47
   7  -3 -10   92.73    5.71
   6  -3 -10  843.40   17.03
   6  -3 -10  798.08   18.48
   6  -3 -10  805.97   16.53
   6  -3 -10  856.00   17.32
   5  -3 -10 1534.42   22.92
   5  -3 -10 1513.47   26.31
   4  -3 -10  401.70   12.08
   4  -3 -10  395.70   11.86
   4  -3 -10  376.26   13.52
  -4  -3  10  406.27   12.07
   3  -3 -10   61.05    4.96
   3  -3 -10   58.81    4.71
   3  -3 -10   58.45    5.57
  -3  -3  10   64.66    4.94
  -3   3  10   76.44    5.32
   2  -3 -10   63.99    5.07
   2  -3 -10   58.54    5.50
   2  -3 -10   55.81    4.66
  -2  -3  10   61.72    4.84
  -2   3  10   76.45    4.99
   1  -3 -10  157.16    7.83
   1  -3 -10  151.25    7.47
  -1  -3  10  145.90    7.34
   1  -3 -10  140.39    8.40
   0  -3 -10   24.21    3.34
   0  -3 -10   27.19    3.34
   0  -3 -10   28.58    3.47
   0  -3 -10   26.76    3.88
   0  -3  10   27.72    3.26
  -1  -3 -10  100.84    6.38
  -1  -3 -10   93.68    5.91
  -1  -3 -10   91.31    5.97
   1  -3  10   91.41    5.83
  -1  -3 -10  107.73    7.10
  -2  -3 -10   65.35    5.01
  -2  -3 -10   72.82    5.66
   2  -3  10   77.76    5.48
  -3  -3 -10  406.86   12.10
  -3  -3 -10  435.28   13.08
   3  -3  10  434.74   12.47
  -4  -3 -10    9.89    2.26
  -4  -3 -10    6.86    1.98
   4  -3  10    8.03    2.00
  -5  -3 -10   51.05    4.42
   5  -3  10   52.19    4.24
  -6  -3 -10   14.27    2.43
   6  -3  10   13.67    2.17
  -7  -3 -10    9.88    2.01
   7  -3  10    3.76    1.25
   8  -3  10   49.66    3.18
  -8  -3 -10   44.59    3.69
  -9  -3 -10   69.49    4.17
 -10  -3 -10   28.98    2.43
 -11  -3 -10    0.98    0.65
 -12  -3 -10    8.10    0.91
 -14  -4  10    0.41    0.59
 -13  -4  10   27.05    2.45
  12  -4 -10  230.50    6.98
  11  -4 -10  795.27   13.88
  10  -4 -10   60.14    4.07
   9  -4 -10   52.57    4.00
   8  -4 -10   26.49    2.75
   8  -4 -10   28.52    3.15
   7  -4 -10  302.06    9.20
   7  -4 -10  311.49    9.84
   6  -4 -10  460.66   13.49
   6  -4 -10  512.32   12.73
   5  -4 -10    2.00    1.66
   5  -4 -10    1.12    1.42
   4  -4 -10  736.44   18.64
   4  -4 -10  792.66   16.53
   3  -4 -10  121.62    6.65
   3  -4 -10  115.04    7.54
  -3  -4  10  121.46    6.47
   2  -4 -10   16.43    2.92
   2  -4 -10   16.65    3.45
  -2  -4  10   17.38    2.69
   1  -4 -10   16.25    2.90
   1  -4 -10   15.78    3.06
  -1  -4  10   12.48    2.47
   0  -4 -10  157.55    7.82
   0  -4 -10  156.89    8.53
   0  -4  10  163.07    7.45
  -1  -4 -10  155.97    7.75
  -1  -4 -10  146.43    8.04
   1  -4  10  149.42    7.16
  -2  -4 -10 3553.48   35.85
   2  -4  10 3459.85   33.64
  -3  -4 -10 1502.06   23.10
   3  -4  10 1445.96   21.29
  -4  -4 -10    2.64    1.62
   4  -4  10    3.11    1.46
  -5  -4 -10    5.75    1.70
   5  -4  10    1.89    1.15
  -6  -4 -10    7.18    1.75
   6  -4  10    2.53    1.11
  -7  -4 -10  153.11    6.22
   7  -4  10  158.75    5.54
  -8  -4 -10  487.36   10.01
   8  -4  10  458.05    8.17
  -9  -4 -10   11.10    1.46
 -10  -4 -10    3.80    0.71
  11  -5 -10  100.36    3.91
  10  -5 -10    6.32    1.00
   9  -5 -10  169.95    5.11
  -9  -5  10  161.66    4.93
   8  -5 -10   27.67    2.28
  -8  -5  10   26.72    2.38
   7  -5 -10   86.88    4.16
   6  -5 -10   39.03    2.90
   5  -5 -10  411.39    9.62
   4  -5 -10   73.60    4.27
   3  -5 -10  140.20    5.96
   2  -5 -10   -0.66    1.41
  -2  -5  10    1.06    1.06
  -1  -5  10  638.80   12.61
   1  -5 -10  655.74   13.02
   0  -5  10  248.16    7.88
   0  -5 -10  258.59    8.25
  -1  -5 -10  229.94    7.70
   1  -5  10  222.61    7.37
  -2  -5 -10  220.20    7.47
   2  -5  10  217.60    7.13
  -3  -5 -10   53.55    3.58
   3  -5  10   51.86    3.43
  -4  -5 -10   82.04    4.20
   4  -5  10   85.58    4.13
  -5  -5 -10  307.54    7.33
   5  -5  10  321.94    7.36
  -6  -5 -10   27.11    1.97
   6  -5  10   32.01    2.14
   7  -5  10   18.75    1.35
  -6  -6  10  127.52    3.66
  -5  -6  10   51.68    2.63
  -4  -6  10  168.87    5.01
  -3  -6  10  242.59    6.13
  -2  -6  10  992.74   12.36
  -1  -6  10  155.69    4.78
   0  -6  10  217.50    5.18
 -17   0  11   -0.39    0.54
 -16   0  11    1.42    1.16
 -15   0  11    1.40    1.50
 -14   0  11   -0.21    1.68
 -13   0  11    0.14    1.62
  12   0 -11    1.90    1.15
  11   0 -11   -0.13    0.75
  11   0 -11    0.50    1.37
  10   0 -11   -0.46    0.91
  10   0 -11    2.94    1.53
   9   0 -11    1.86    1.00
   9   0 -11    2.01    1.64
   8   0 -11    4.46    1.60
  -8   0  11   -1.90    1.49
  -7   0  11    1.12    0.98
   7   0 -11    2.07    1.53
   6   0 -11    3.44    1.46
  -6   0  11    1.78    1.40
   5   0 -11    1.23    0.86
  -5   0  11    3.54    1.65
   4   0 -11    2.56    1.24
  -4   0  11    0.05    1.22
   3   0 -11    3.46    1.28
  -3   0  11    0.39    1.43
  -2   0  11    0.87    1.44
   2   0 -11    0.86    0.64
  -1   0  11    3.30    1.65
   1   0 -11    1.60    1.47
   0   0 -11   12.30    2.18
   0   0  11    1.64    1.12
   1   0  11    0.74    1.19
  -1   0 -11   -0.24    1.19
  -2   0 -11   -0.04    1.16
   2   0  11   10.42    2.06
   3   0  11    0.92    1.79
  -3   0 -11    0.49    1.21
   3   0  11   -1.03    1.62
  -4   0 -11   -2.36    1.57
  -5   0 -11   -1.43    1.50
  -6   0 -11    0.50    1.51
  -7   0 -11    4.16    1.74
  -8   0 -11    0.55    1.20
  -9   0 -11   -1.31    1.36
 -10   0 -11   -0.51    1.07
 -11   0 -11    0.81    0.91
 -12   0 -11   -0.31    0.63
 -17   1  11   46.18    2.74
 -16  -1  11   65.63    3.25
 -16   1  11   64.49    3.85
 -15  -1  11    0.61    0.93
 -15   1  11    3.02    1.51
 -14  -1  11  296.46    8.97
 -14   1  11  315.12   10.24
  13  -1 -11  391.81   11.38
 -13  -1  11  402.50   11.14
 -13   1  11  435.04   12.71
  13  -1 -11  405.13   11.76
  12  -1 -11    2.34    1.67
  12  -1 -11    2.28    1.63
 -12  -1  11    2.25    1.52
  11  -1 -11  129.01    7.01
  11  -1 -11  127.48    6.78
  10  -1 -11   35.77    3.86
  10  -1 -11   36.68    3.77
   9  -1 -11  414.05   12.70
   9  -1 -11  410.06   12.27
   9  -1 -11  418.16   11.95
   8  -1 -11  972.24   19.26
   8  -1 -11  926.08   17.72
   7  -1 -11   11.44    2.25
   7   1 -11   14.52    2.51
   7  -1 -11   11.19    2.49
  -7   1  11   14.22    2.75
  -7  -1  11   12.08    2.54
   6   1 -11  946.44   17.59
   6  -1 -11  894.54   18.25
  -6   1  11  899.16   17.40
  -6  -1  11  949.42   17.03
   6  -1 -11  846.65   16.64
   5  -1 -11  166.51    7.88
  -5   1  11  174.70    7.73
  -5  -1  11  179.19    7.49
   5  -1 -11  177.46    7.53
   4  -1 -11    0.48    0.97
  -4   1  11    0.60    1.15
   4   1 -11    1.05    0.99
  -4  -1  11    0.35    1.22
   3  -1 -11   93.40    5.53
   3   1 -11   96.71    5.74
   3  -1 -11   80.62    5.52
  -3   1  11   80.20    5.18
  -3  -1  11   78.45    5.12
   2   1 -11    2.46    1.65
   2  -1 -11    0.60    1.08
  -2   1  11    2.73    1.44
  -2  -1  11    2.68    1.55
   2  -1 -11    1.97    1.43
   1  -1 -11  485.74   12.42
   1  -1 -11  460.80   13.17
  -1  -1  11  447.85   12.36
   0  -1  11 1020.11   18.94
   0  -1 -11 1040.10   18.17
   0   1 -11 1054.97   18.94
   0  -1 -11 1026.11   19.57
   1  -1  11   73.22    5.46
  -1   1 -11   72.88    5.02
  -1  -1 -11   75.07    5.56
   1  -1  11   69.28    4.84
   1   1  11   79.95    5.34
  -2   1 -11   21.42    2.91
  -2  -1 -11   20.90    3.10
   2  -1  11   22.47    2.71
   2   1  11   18.94    2.89
   3  -1  11   69.85    5.36
   3   1  11   74.46    5.55
  -3   1 -11   74.30    5.20
   3  -1  11   72.94    4.77
  -3  -1 -11   73.75    5.57
  -4   1 -11   24.86    3.07
  -4  -1 -11   24.65    3.33
  -5  -1 -11  699.83   16.99
  -5  -1 -11  677.84   16.73
  -6   1 -11  293.05   10.17
  -6  -1 -11  298.32   11.13
  -7  -1 -11   86.08    5.88
  -7   1 -11   79.21    5.18
  -7  -1 -11   86.94    5.99
  -8  -1 -11  367.43   11.55
  -8   1 -11  375.76   10.72
  -8  -1 -11  372.70   11.65
  -9  -1 -11   33.51    3.43
  -9   1 -11   34.23    3.09
  -9  -1 -11   35.25    3.53
 -10   1 -11  228.95    7.04
 -10  -1 -11  237.31    8.06
 -11  -1 -11  340.57    8.66
 -11   1 -11  351.26    7.32
 -12  -1 -11    2.63    0.91
 -16  -2  11   65.26    3.10
 -16   2  11   71.46    3.54
 -15   2  11  127.68    5.53
 -14   2  11  368.61   10.26
 -13   2  11   78.76    5.19
  13  -2 -11   83.88    5.20
  12  -2 -11   42.44    4.05
  12  -2 -11   42.51    3.97
  11  -2 -11  381.44   11.82
  11  -2 -11  383.33   11.58
  10  -2 -11  815.69   17.34
  10  -2 -11  781.32   16.61
   9  -2 -11   10.00    2.10
   9  -2 -11   10.00    2.41
   8  -2 -11  131.80    7.18
   8  -2 -11  127.10    6.75
   8  -2 -11  131.98    7.08
   8  -2 -11  125.65    6.69
   7  -2 -11  183.80    8.37
   7  -2 -11  182.71    7.97
   6  -2 -11  198.47    8.80
   6  -2 -11  201.13    8.49
   5  -2 -11  584.64   14.95
  -5   2  11  581.32   14.36
   5  -2 -11  569.55   14.12
   4  -2 -11  335.04   10.88
   4  -2 -11  333.66   11.40
  -4   2  11  341.27   10.99
   3  -2 -11  380.08   11.69
   3  -2 -11  389.10   12.41
  -3   2  11  388.59   11.55
   2  -2 -11   54.97    4.64
   2  -2 -11   60.29    5.09
  -2  -2  11   48.83    4.39
  -2   2  11   61.23    4.74
   1  -2 -11   53.31    4.58
   1  -2 -11   56.34    4.86
   1  -2 -11   55.86    4.90
  -1  -2  11   53.24    4.53
  -1   2  11   57.03    4.47
   0  -2 -11  870.08   17.83
   0  -2 -11  874.09   18.23
   0  -2  11  861.71   17.72
   0   2  11  914.24   17.46
   0  -2  11  921.69   19.17
  -1  -2 -11 1205.26   21.05
  -1  -2 -11 1212.25   21.48
   1  -2  11 1214.78   20.81
  -2  -2 -11    1.74    1.59
   2  -2  11    2.84    1.39
  -3  -2 -11  544.31   14.64
  -3  -2 -11  532.39   13.99
   3  -2  11  545.83   13.59
  -4  -2 -11   21.47    3.25
  -4  -2 -11   22.86    2.96
   4  -2  11   18.55    2.66
  -5  -2 -11  468.23   13.41
   5  -2  11  478.58   11.80
  -6  -2 -11    0.86    1.58
  -7  -2 -11   40.18    3.98
  -8  -2 -11  168.60    7.37
  -9  -2 -11   65.51    4.38
 -10  -2 -11   66.48    3.99
 -11  -2 -11   58.96    3.22
 -12  -2 -11  179.98    4.42
 -15  -3  11  169.01    5.17
 -15   3  11  159.81    4.20
 -14   3  11   66.80    3.44
 -13   3  11   83.71    4.37
  13  -3 -11   94.88    4.90
 -12   3  11  524.68   11.88
  12  -3 -11  527.65   12.16
  11  -3 -11   15.52    2.36
  11  -3 -11   24.49    3.00
  10  -3 -11  661.02   14.65
  10  -3 -11  661.27   14.53
   9  -3 -11  364.17   10.34
   9  -3 -11  373.35   11.27
   9  -3 -11  376.90   11.08
   8  -3 -11   25.47    2.95
   8  -3 -11   28.18    3.34
   8  -3 -11   27.62    3.35
   7  -3 -11   83.90    5.55
   7  -3 -11   83.27    5.73
   7  -3 -11   90.79    5.68
   7  -3 -11   90.24    5.70
   6  -3 -11  172.84    7.87
   6  -3 -11  172.16    7.78
   6  -3 -11  161.87    8.49
   6  -3 -11  177.85    8.03
   5  -3 -11  471.77   12.98
   5  -3 -11  456.28   14.90
   5  -3 -11  483.35   13.19
   4  -3 -11 1654.48   24.66
   4  -3 -11 1641.15   24.49
   4  -3 -11 1632.17   28.40
   3  -3 -11   40.90    4.27
   3  -3 -11   44.96    4.29
   3  -3 -11   39.01    4.83
  -3  -3  11   40.47    4.12
   2  -3 -11  209.77    9.10
   2  -3 -11  207.25    8.87
   2  -3 -11  195.16   10.01
  -2  -3  11  221.31    9.12
   1  -3 -11   79.17    5.69
   1  -3 -11   83.75    5.73
   1  -3 -11   78.90    6.40
  -1  -3  11   76.87    5.49
   0  -3 -11   14.17    2.79
   0  -3 -11   15.43    3.18
   0  -3 -11   13.02    2.56
   0  -3  11   12.87    2.48
  -1  -3 -11  777.47   17.22
  -1  -3 -11  781.44   16.78
  -1  -3 -11  797.72   17.32
  -1  -3 -11  789.87   18.58
   1  -3  11  821.00   17.36
  -2  -3 -11  398.61   12.23
  -2  -3 -11  395.26   11.85
  -2  -3 -11  403.21   12.42
  -2  -3 -11  410.73   12.92
   2  -3  11  426.03   12.37
  -3  -3 -11   54.33    4.61
  -3  -3 -11   51.23    4.36
  -3  -3 -11   55.74    4.80
  -3  -3 -11   51.89    4.62
   3  -3  11   53.69    4.45
  -4  -3 -11  670.85   14.54
   4  -3  11  641.78   14.24
  -5  -3 -11    6.40    1.95
   5  -3  11    5.88    1.62
  -6  -3 -11    6.85    1.74
   6  -3  11    9.08    1.68
  -7  -3 -11  279.26    8.62
   7  -3  11  308.54    7.77
  -8  -3 -11   22.17    2.36
  -9  -3 -11  355.13    7.31
  -9  -3 -11  475.26    9.16
 -10  -3 -11  204.77    5.54
 -10  -3 -11  189.12    4.85
 -13  -4  11   26.41    2.08
  12  -4 -11   32.76    2.51
  11  -4 -11    3.63    1.12
  10  -4 -11   28.50    2.75
   9  -4 -11  171.66    6.75
   8  -4 -11   37.78    3.12
   8  -4 -11   41.66    3.52
   7  -4 -11    1.67    1.38
   7  -4 -11    1.72    0.66
   6  -4 -11   11.08    1.98
   6  -4 -11   14.45    2.43
   5  -4 -11   21.56    3.26
   5  -4 -11   22.92    3.00
   4  -4 -11    9.35    2.21
   4  -4 -11   12.79    3.03
   3  -4 -11   36.00    4.38
   3  -4 -11   40.25    3.92
   2  -4 -11  416.88   12.17
   2  -4 -11  383.51   13.25
  -2  -4  11  416.34   11.56
   1  -4 -11  704.87   15.76
   1  -4 -11  669.12   17.10
  -1  -4  11  697.24   14.92
   0  -4 -11   15.96    2.88
   0  -4 -11   17.14    3.02
   0  -4  11   17.72    2.73
  -1  -4 -11   93.47    5.86
  -1  -4 -11   95.39    6.14
   1  -4  11   88.37    5.43
  -2  -4 -11   32.18    3.49
   2  -4  11   33.36    3.39
  -3  -4 -11   64.46    4.58
   3  -4  11   70.03    4.55
  -4  -4 -11   44.06    3.70
   4  -4  11   51.77    3.72
  -5  -4 -11   39.79    3.36
   5  -4  11   40.16    3.06
  -6  -4 -11   46.11    3.38
   6  -4  11   44.82    2.94
  -7  -4 -11   61.11    3.46
   7  -4  11   60.23    2.90
  -8  -4 -11    2.69    0.88
  -9  -4 -11    1.11    0.44
  10  -5 -11  102.64    3.52
   9  -5 -11  316.46    6.75
   9  -5 -11  314.48    6.34
   8  -5 -11  205.86    5.61
  -8  -5  11  194.46    5.36
   7  -5 -11  148.36    4.73
   7  -5 -11  158.45    5.26
  -7  -5  11  142.65    5.17
   6  -5 -11    2.78    0.95
   5  -5 -11  213.32    6.58
   4  -5 -11  343.37    8.48
   3  -5 -11  193.07    6.49
   2  -5 -11  139.28    5.64
   1  -5 -11    1.94    1.12
   0  -5  11  140.25    5.49
   0  -5 -11  145.34    5.74
   1  -5  11  102.99    4.64
  -1  -5 -11  103.89    4.73
  -2  -5 -11   46.82    3.13
   2  -5  11   45.65    3.08
  -3  -5 -11    1.77    0.87
   3  -5  11    4.17    1.15
  -4  -5 -11  135.14    4.51
   4  -5  11  145.61    4.66
  -5  -5 -11  215.41    4.97
 -17   0  12  161.67    4.18
 -16   0  12  122.61    4.68
 -15   0  12  317.36    8.64
 -14   0  12  782.44   14.89
 -13   0  12    0.48    1.62
  12   0 -12  787.08   15.83
  11   0 -12   81.94    5.39
  11   0 -12   81.03    4.98
  10   0 -12   34.78    3.59
   9   0 -12   15.57    2.48
   8   0 -12  161.56    8.02
   7   0 -12 1861.11   26.98
   6   0 -12  931.98   19.06
  -6   0  12  973.08   18.41
   5   0 -12  112.79    6.69
  -5   0  12  111.13    6.23
   4   0 -12  153.83    7.85
  -4   0  12  158.01    7.51
   3   0 -12  128.69    7.23
  -3   0  12  137.01    7.01
   2   0 -12 3683.22   37.86
  -2   0  12 3549.60   35.62
   1   0 -12 8183.78   56.01
   1   0 -12 8191.67   57.20
  -1   0  12 8249.87   54.84
   0   0 -12 1198.98   21.46
   0   0  12 1261.73   21.95
  -1   0 -12 1583.93   24.74
  -2   0 -12  669.60   16.18
  -3   0 -12  138.99    7.50
  -4   0 -12   11.67    2.54
  -5   0 -12  402.42   12.52
  -6   0 -12    7.29    2.08
  -7   0 -12  496.53   13.11
  -8   0 -12  589.36   13.47
  -9   0 -12  117.18    5.58
 -10   0 -12   10.24    1.59
 -11   0 -12   49.82    2.71
 -17   1  12  424.90    6.91
 -16   1  12    0.10    0.81
 -15  -1  12    5.87    1.15
 -15   1  12    5.73    1.66
 -14  -1  12  245.56    7.52
 -14   1  12  252.55    8.58
 -13  -1  12  474.11   11.29
 -13   1  12  503.57   12.99
  12  -1 -12    0.81    1.18
  12  -1 -12    1.46    1.35
 -12  -1  12    0.13    1.49
  11  -1 -12   58.48    4.72
  11  -1 -12   61.63    4.68
  10  -1 -12  136.30    7.15
  10  -1 -12  131.26    6.74
   9  -1 -12    8.21    1.78
   9  -1 -12    4.68    2.03
   9   1 -12    5.66    1.34
   9  -1 -12    4.46    1.82
   8  -1 -12  186.57    8.62
   8   1 -12  199.97    7.95
   8  -1 -12  192.36    8.19
   7   1 -12  291.43   10.08
   7  -1 -12  294.13   10.71
   7  -1 -12  280.90    9.75
   6   1 -12   41.39    3.95
   6  -1 -12   40.28    4.15
   6  -1 -12   39.49    3.56
   5   1 -12   38.80    3.84
   5  -1 -12   38.96    4.08
  -5  -1  12   44.82    4.47
   5  -1 -12   38.56    3.68
   4  -1 -12 1128.94   21.36
  -4   1  12 1143.85   20.27
   4  -1 -12 1122.90   19.10
   3  -1 -12   10.40    2.18
   3   1 -12   10.91    2.23
   3  -1 -12    4.78    2.10
  -3   1  12    5.14    1.66
  -3  -1  12   11.31    2.48
   2  -1 -12  500.06   12.86
   2   1 -12  527.23   13.92
   2  -1 -12  517.86   14.47
  -2   1  12  496.35   13.25
  -2  -1  12  534.10   14.24
  -1  -1  12   26.94    3.83
   1  -1 -12   25.83    3.13
   1  -1 -12   26.55    3.52
   1   1 -12   28.32    3.36
   1  -1 -12   24.32    3.41
  -1   1  12   32.82    3.75
   0  -1 -12  686.32   14.94
   0  -1 -12  706.73   16.72
  -1  -1 -12    1.23    0.88
  -1   1 -12    0.44    1.40
  -1  -1 -12    0.51    1.46
  -2  -1 -12 1738.23   23.95
  -2   1 -12 1738.58   24.69
  -2  -1 -12 1763.76   26.57
  -3   1 -12  137.64    6.99
  -3  -1 -12  156.96    8.09
  -4   1 -12   19.55    2.77
  -4  -1 -12   20.79    3.31
  -5   1 -12  127.71    6.57
  -5  -1 -12  134.58    7.40
  -6   1 -12  893.18   16.66
  -6  -1 -12  943.51   18.90
  -7   1 -12  302.75    9.25
  -7  -1 -12  280.76   10.03
  -8   1 -12   65.19    3.99
  -8  -1 -12   64.19    4.60
  -9   1 -12   19.29    1.99
  -9  -1 -12   14.43    2.14
 -10  -1 -12  157.72    5.74
 -11  -1 -12   22.19    1.93
 -16   2  12  242.80    5.57
 -15   2  12  160.65    5.53
 -14   2  12    1.63    1.12
 -13   2  12   43.22    3.73
  13  -2 -12   42.95    3.59
  12  -2 -12  122.92    6.21
  12  -2 -12  151.38    6.83
  11  -2 -12 1145.32   19.74
  11  -2 -12 1130.36   19.04
  10  -2 -12  744.05   16.33
  10  -2 -12  728.69   15.63
   9  -2 -12  322.37   10.90
   9  -2 -12  308.27   10.03
   9  -2 -12  302.12   10.21
   8  -2 -12   43.30    4.30
   8  -2 -12   43.86    4.04
   8  -2 -12   44.43    4.30
   8  -2 -12   40.74    3.91
   7  -2 -12   54.80    4.80
   7  -2 -12   51.43    4.32
   6  -2 -12  587.53   15.15
   6  -2 -12  586.68   14.39
   5  -2 -12  957.43   19.61
   5  -2 -12  926.00   18.00
   4  -2 -12    0.94    1.34
   4  -2 -12    0.23    1.72
   3  -2 -12  784.86   16.90
   3  -2 -12  812.60   18.32
   2  -2 -12  144.47    7.36
   2  -2 -12  143.48    7.84
   1  -2 -12   32.12    3.69
   1  -2 -12   28.83    3.80
   0  -2 -12   40.36    4.02
   0  -2 -12   44.05    4.43
   0  -2 -12   47.28    4.63
   0  -2  12   44.74    4.24
  -1  -2 -12    3.45    1.62
  -1  -2 -12    6.04    1.95
   1  -2  12    3.58    1.62
  -2  -2 -12  264.77    9.77
  -2  -2 -12  268.94   10.23
   2  -2  12  272.12    9.85
  -3  -2 -12 1959.85   26.22
  -3  -2 -12 2015.95   27.50
  -3  -2 -12 2040.12   26.53
   3  -2  12 1974.37   25.43
  -4  -2 -12  359.87   11.61
  -4  -2 -12  391.80   11.18
   4  -2  12  369.29   10.51
  -5  -2 -12  115.52    6.50
  -6  -2 -12  524.54   13.21
  -7  -2 -12  427.66   11.33
  -8  -2 -12  238.04    7.85
  -9  -2 -12  403.96    9.27
 -10  -2 -12    6.59    0.98
 -10  -2 -12    6.72    1.25
 -11  -2 -12   17.62    1.39
 -15  -3  12   26.50    1.75
 -14   3  12    1.68    0.60
  13  -3 -12    2.77    1.13
 -13   3  12    1.43    0.79
 -12   3  12   15.89    1.99
  12  -3 -12   17.85    2.31
  11  -3 -12    0.00    1.00
  11  -3 -12    1.86    1.17
 -11   3  12   -0.64    0.89
  10  -3 -12    2.89    1.36
  10  -3 -12    2.26    1.35
   9  -3 -12  286.12    8.86
   9  -3 -12  306.13    9.93
   9  -3 -12  283.97    9.45
   8  -3 -12   31.03    3.30
   8  -3 -12   36.65    3.67
   8  -3 -12   33.54    3.45
   7  -3 -12   11.35    2.39
   7  -3 -12   10.94    2.20
   7  -3 -12   11.67    2.31
   7  -3 -12   15.44    2.61
   6  -3 -12  350.60   11.04
   6  -3 -12  337.42   12.08
   6  -3 -12  345.12   10.82
   6  -3 -12  334.20   10.76
   5  -3 -12  915.11   18.07
   5  -3 -12  897.53   20.74
   5  -3 -12  911.46   17.91
   4  -3 -12  698.01   15.96
   4  -3 -12  684.09   18.48
   4  -3 -12  667.88   15.53
   3  -3 -12   59.36    4.80
   3  -3 -12   60.09    4.88
   3  -3 -12   61.81    5.85
   2  -3 -12  138.52    7.27
   2  -3 -12  136.27    7.19
   2  -3 -12  148.42    8.58
   1  -3 -12   10.13    2.32
   1  -3 -12    9.14    2.23
   1  -3 -12    6.93    2.42
  -1  -3  12    6.95    2.08
   0  -3 -12   26.00    3.34
   0  -3 -12   25.15    3.28
   0  -3 -12   23.84    3.62
   0  -3  12   23.04    3.16
  -1  -3 -12   16.52    2.67
  -1  -3 -12   16.64    2.66
   1  -3  12   18.37    2.87
  -1  -3 -12   19.06    3.15
  -2  -3 -12   95.03    5.75
  -2  -3 -12  102.75    5.98
  -2  -3 -12  105.32    6.13
  -2  -3 -12  100.10    6.16
   2  -3  12   99.66    5.90
  -3  -3 -12   65.60    4.79
  -3  -3 -12   74.19    4.97
  -3  -3 -12   74.37    5.05
  -3  -3 -12   74.76    5.03
   3  -3  12   75.66    4.95
  -4  -3 -12    2.52    1.54
  -4  -3 -12    4.09    1.40
  -4  -3 -12    4.98    1.27
  -4  -3 -12    2.21    1.28
   4  -3  12    4.21    1.37
  -5  -3 -12   12.80    2.25
  -5  -3 -12   12.37    1.89
   5  -3  12   13.99    1.92
  -5  -3 -12   11.10    2.03
  -6  -3 -12    4.39    1.33
  -6  -3 -12    3.48    1.25
  -6  -3 -12    3.45    1.26
  -7  -3 -12   40.53    3.06
  -7  -3 -12   39.84    2.96
  -7  -3 -12   40.47    2.87
  -8  -3 -12    0.21    0.60
  -8  -3 -12    0.00    0.52
  -8  -3 -12   -0.58    0.60
  -9  -3 -12    9.65    1.20
  -9  -3 -12    8.79    1.07
  12  -4 -12   80.74    3.45
  11  -4 -12   11.81    1.58
  10  -4 -12  196.93    6.42
   9  -4 -12    1.15    0.98
   8  -4 -12  409.08    9.32
   8  -4 -12  432.70   10.39
   7  -4 -12   72.70    4.15
   7  -4 -12   79.63    4.71
   6  -4 -12  104.80    5.07
   6  -4 -12   98.71    5.30
   5  -4 -12  238.47    9.54
   5  -4 -12  225.44    8.09
   4  -4 -12   73.34    5.63
   4  -4 -12   71.44    4.77
   3  -4 -12  544.18   15.11
   3  -4 -12  576.75   13.28
   2  -4 -12  460.93   13.72
   2  -4 -12  472.94   12.19
   1  -4 -12   17.33    2.66
   1  -4 -12   19.04    3.01
   0  -4 -12  152.87    6.93
   0  -4 -12  158.77    7.52
   0  -4  12  150.54    6.61
  -1  -4 -12  296.82    9.32
   1  -4  12  312.25    9.29
  -2  -4 -12   64.90    4.37
   2  -4  12   73.58    4.47
  -3  -4 -12  143.81    6.16
   3  -4  12  156.19    6.05
  -4  -4 -12   78.50    4.37
   4  -4  12   86.32    4.20
  -5  -4 -12   11.33    1.71
   5  -4  12   14.29    1.62
  -6  -4 -12    1.58    0.77
  -7  -4 -12    0.77    0.56
   8  -5 -12   26.50    1.80
   7  -5 -12   66.34    3.08
  -7  -5  12   58.42    2.74
   6  -5 -12  198.04    5.52
   5  -5 -12  217.32    5.99
   4  -5 -12    2.67    1.01
   3  -5 -12   36.87    2.68
   2  -5 -12   88.40    4.02
   1  -5 -12    1.46    0.93
   0  -5 -12  113.16    4.43
  -1  -5 -12    0.55    0.67
  -2  -5 -12    1.33    0.58
  -3  -5 -12  137.81    4.02
 -16   0  13    0.92    0.60
 -15   0  13   -1.43    0.98
 -14   0  13   -0.60    1.05
 -13   0  13   -0.18    1.28
  12   0 -13    2.22    1.15
  11   0 -13    0.40    1.18
  10   0 -13    0.03    1.03
   9   0 -13    1.35    1.24
   8   0 -13    0.53    1.15
   7   0 -13    0.97    1.25
   6   0 -13    0.61    1.25
   5   0 -13    1.61    1.28
   4   0 -13    1.47    1.38
   3   0 -13   -0.01    1.30
   2   0 -13    0.55    1.15
   1   0 -13    1.32    1.39
   0   0 -13    0.30    1.48
   0   0 -13    6.70    2.09
  -1   0 -13   13.45    2.52
  -2   0 -13   12.06    2.48
  -3   0 -13   -0.85    1.26
  -4   0 -13   -0.29    1.22
  -5   0 -13   -0.34    1.27
  -6   0 -13    0.21    1.24
  -7   0 -13   -1.37    1.06
  -8   0 -13    2.44    1.11
  -9   0 -13    0.69    0.80
 -10   0 -13   -0.13    0.26
 -16   1  13   26.62    1.93
 -15   1  13  163.88    5.61
 -14  -1  13   65.47    3.38
 -14   1  13   74.88    4.34
 -13  -1  13  716.23   12.54
 -13   1  13  759.42   14.81
  12  -1 -13  181.21    7.38
 -12  -1  13  166.51    6.67
  12  -1 -13  186.99    7.19
  11  -1 -13  208.50    8.31
  11  -1 -13  202.88    7.77
  10  -1 -13   47.58    4.26
  10  -1 -13   49.23    4.03
   9   1 -13  103.34    5.56
   9  -1 -13   89.31    5.78
   9  -1 -13   91.84    5.44
   8  -1 -13  498.10   13.99
   8   1 -13  506.70   12.51
   8  -1 -13  477.05   12.44
   7   1 -13  984.92   18.31
   7  -1 -13 1012.27   19.98
   7  -1 -13  992.87   18.02
   6   1 -13  154.26    7.37
   6  -1 -13  157.06    8.02
   6  -1 -13  147.74    6.94
   5   1 -13   50.25    4.25
   5  -1 -13   55.23    4.90
   5  -1 -13   52.25    4.18
   4   1 -13  255.50    9.65
   4  -1 -13  239.61   10.06
   4  -1 -13  238.23    8.79
   3  -1 -13   91.90    5.46
   3   1 -13  104.97    6.26
   3  -1 -13  102.59    6.73
   2  -1 -13  235.61    8.72
   2   1 -13  251.03    9.69
   2  -1 -13  264.42   10.68
   1  -1 -13   15.93    2.40
   1   1 -13   18.20    2.72
   1  -1 -13   23.03    3.42
   0  -1 -13  690.48   14.87
   0  -1 -13  710.68   17.07
   0   1 -13  701.55   16.06
   0  -1 -13  719.52   17.56
  -1  -1 -13 1327.05   20.22
  -1  -1 -13 1320.82   23.11
  -1   1 -13 1285.44   21.84
  -2  -1 -13  104.00    5.66
  -2   1 -13  105.38    6.05
  -2  -1 -13  101.56    6.50
  -3  -1 -13   46.13    3.82
  -3   1 -13   41.06    3.74
  -3  -1 -13   45.68    4.41
  -4  -1 -13  221.81    7.94
  -4   1 -13  202.67    7.92
  -4  -1 -13  210.25    8.93
  -5  -1 -13   18.04    2.15
  -5   1 -13   20.56    2.69
  -5  -1 -13   19.49    3.03
  -6  -1 -13  743.05   13.06
  -6   1 -13  737.84   13.67
  -6  -1 -13  720.03   15.34
  -7  -1 -13  189.37    6.04
  -7   1 -13  195.56    6.53
  -7  -1 -13  195.42    7.48
  -8   1 -13   80.70    3.69
  -8  -1 -13   81.11    4.46
  -9  -1 -13  214.46    6.33
 -10  -1 -13  167.05    4.76
 -15  -2  13  112.00    3.55
 -15   2  13  122.42    4.22
 -14   2  13  276.12    7.43
 -13   2  13   17.06    2.28
  13  -2 -13   13.05    1.82
  12  -2 -13  407.59   10.46
  12  -2 -13  429.12   10.60
  11  -2 -13   28.97    3.20
  11  -2 -13   31.98    3.10
  10  -2 -13  128.46    6.68
  10  -2 -13  117.56    6.05
   9  -2 -13   47.50    3.95
   9  -2 -13   47.80    4.36
   9  -2 -13   38.44    3.62
   8  -2 -13  203.33    8.77
   8  -2 -13  193.31    8.34
   8  -2 -13  205.61    8.69
   8  -2 -13  192.15    7.97
   7  -2 -13    0.40    1.02
   7  -2 -13    2.13    1.76
   7  -2 -13    0.81    0.96
   6  -2 -13   93.58    6.12
   6  -2 -13   87.70    5.50
   5  -2 -13   30.50    3.69
   5  -2 -13   16.73    2.75
   4  -2 -13   28.49    3.81
   4  -2 -13   31.43    3.47
   3  -2 -13  201.61    8.42
   3  -2 -13  206.39    9.34
   2  -2 -13  504.87   13.34
   2  -2 -13  525.55   14.81
   1  -2 -13  363.41   11.29
   1  -2 -13  376.95   12.52
   0  -2 -13  850.31   17.10
   0  -2 -13  878.08   18.71
  -1  -2 -13    0.58    1.28
  -1  -2 -13    1.17    1.65
  -1  -2 -13    0.24    1.83
  -2  -2 -13  127.47    6.53
  -2  -2 -13  137.23    7.15
  -2  -2 -13  139.41    7.37
  -2  -2 -13  135.70    6.91
  -3  -2 -13  507.59   12.61
  -3  -2 -13  519.94   13.49
  -4  -2 -13  110.28    5.78
  -4  -2 -13  109.98    6.10
  -4  -2 -13  114.37    5.51
  -5  -2 -13  225.31    7.78
  -5  -2 -13  199.39    7.81
  -6  -2 -13  128.97    5.50
  -6  -2 -13  117.05    5.68
  -7  -2 -13   76.05    3.88
  -7  -2 -13   80.06    4.39
  -8  -2 -13    3.55    0.87
  -8  -2 -13    3.45    1.04
  -9  -2 -13    7.02    0.85
  -9  -2 -13    6.82    1.13
  -9  -2 -13    6.94    1.08
 -14  -3  13   79.79    3.10
 -13   3  13   51.37    2.70
 -12   3  13   24.43    2.22
  12  -3 -13   33.55    2.67
 -11   3  13  550.98   11.24
  11  -3 -13  619.18   12.00
  10  -3 -13   26.90    2.79
  10  -3 -13   31.69    3.01
   9  -3 -13  909.95   14.72
   9  -3 -13  907.38   16.09
   9  -3 -13  928.52   16.04
   8  -3 -13  363.73   10.36
   8  -3 -13  354.56   10.35
   8  -3 -13  374.82   10.51
   7  -3 -13   26.69    3.13
   7  -3 -13   29.08    3.19
   7  -3 -13   28.72    3.15
   6  -3 -13    5.75    1.75
   6  -3 -13    8.25    1.95
   6  -3 -13    6.41    1.92
   6  -3 -13    8.18    1.99
   5  -3 -13    0.25    1.47
   5  -3 -13   -1.54    1.40
   5  -3 -13    0.56    1.54
   4  -3 -13  358.62   11.09
   4  -3 -13  366.52   12.97
   4  -3 -13  349.66   10.73
   3  -3 -13  626.06   14.76
   3  -3 -13  609.39   16.78
   3  -3 -13  582.38   13.93
   2  -3 -13    1.86    1.60
   2  -3 -13    2.11    1.53
   2  -3 -13    1.11    1.99
   1  -3 -13  140.96    6.93
   1  -3 -13  156.23    7.42
   1  -3 -13  143.99    7.84
   0  -3 -13    3.31    1.64
   0  -3 -13    2.24    1.80
  -1  -3 -13   23.91    3.01
  -1  -3 -13   23.42    2.98
  -1  -3 -13   23.97    3.16
  -2  -3 -13  891.02   16.12
  -2  -3 -13  875.97   16.33
  -2  -3 -13  893.25   16.38
  -3  -3 -13  123.34    5.92
  -3  -3 -13  124.71    5.94
  -3  -3 -13  130.58    5.80
  -4  -3 -13  739.57   13.62
  -4  -3 -13  722.67   13.46
  -5  -3 -13  624.82   11.77
  -5  -3 -13  599.69   11.31
  -6  -3 -13    3.77    1.09
  -6  -3 -13    2.64    0.75
  -7  -3 -13   23.10    1.92
  -7  -3 -13   20.39    1.67
  -8  -3 -13   25.59    1.67
  11  -4 -13   36.08    2.27
  10  -4 -13   57.01    3.14
   9  -4 -13   18.21    2.06
   8  -4 -13    4.27    1.26
   7  -4 -13   70.99    3.57
   7  -4 -13   82.44    4.38
   6  -4 -13  278.04    7.33
   6  -4 -13  271.71    8.10
   5  -4 -13    5.59    1.62
   4  -4 -13  108.27    6.17
   4  -4 -13  101.96    5.10
   3  -4 -13    6.39    1.62
   3  -4 -13    6.75    1.80
   2  -4 -13   44.20    4.06
   2  -4 -13   45.19    3.56
   1  -4 -13   35.67    3.12
   0  -4 -13    4.99    1.47
  -1  -4 -13  121.29    5.32
  -2  -4 -13  161.63    5.93
  -3  -4 -13    7.85    1.42
  -4  -4 -13   62.04    3.25
  -5  -4 -13    2.36    0.73
  -6  -4 -13    0.67    0.37
   6  -5 -13   18.19    1.47
   5  -5 -13  284.78    5.80
   4  -5 -13  137.06    4.14
   3  -5 -13   99.35    3.59
   2  -5 -13   -0.02    0.53
   1  -5 -13   60.37    2.74
   0  -5 -13  130.83    3.80
 -15   0  14   16.02    1.49
 -14   0  14  430.75    8.79
 -13   0  14  268.40    7.89
  12   0 -14  237.09    7.41
 -12   0  14  215.93    7.70
  11   0 -14 1027.59   16.79
  10   0 -14   98.81    5.50
   9   0 -14    1.68    1.28
   8   0 -14  342.52   11.16
   8   0 -14  332.14   10.60
   7   0 -14   59.51    4.90
   6   0 -14 2201.03   28.85
   5   0 -14  541.39   14.57
   4   0 -14   77.27    5.71
   3   0 -14   85.65    5.93
   2   0 -14  352.70   11.83
   1   0 -14   66.93    5.26
   0   0 -14   12.53    2.52
  -1   0 -14  451.03   13.15
  -2   0 -14  353.45   11.21
  -2   0 -14  338.50   11.34
  -3   0 -14   52.87    4.36
  -4   0 -14   39.40    3.67
  -5   0 -14  161.99    6.90
  -6   0 -14  156.18    6.33
  -7   0 -14  694.14   12.02
  -8   0 -14  756.59   10.95
  -9   0 -14   65.81    2.91
 -15   1  14  166.54    4.78
 -14   1  14  215.56    6.39
 -13   1  14   87.21    4.66
  12  -1 -14   97.66    5.03
 -12  -1  14   87.09    4.28
  11  -1 -14   11.27    2.03
 -11  -1  14   14.67    2.02
  11  -1 -14   11.89    1.68
  10  -1 -14  127.52    6.39
  10  -1 -14  130.86    5.86
   9  -1 -14  627.23   14.41
   9  -1 -14  660.71   13.45
   8  -1 -14  718.74   16.24
   8   1 -14  765.15   14.57
   8  -1 -14  707.19   15.74
   8  -1 -14  730.06   14.34
   7  -1 -14    3.16    1.08
   7   1 -14    2.81    1.15
   7  -1 -14    3.30    1.72
   6   1 -14   12.21    2.15
   6  -1 -14   10.77    2.42
   6  -1 -14   11.36    1.99
   5   1 -14  156.17    7.23
   5  -1 -14  175.46    8.47
   5  -1 -14  157.06    6.68
   4  -1 -14   11.37    1.91
   4   1 -14   12.04    2.23
   4  -1 -14    9.05    2.24
   3  -1 -14    1.47    0.99
   3   1 -14    5.43    1.51
   3  -1 -14    1.77    1.58
   2  -1 -14    3.23    1.07
   2   1 -14    2.01    1.23
   2  -1 -14    0.78    1.23
   1  -1 -14    9.36    1.75
   1   1 -14    8.38    1.77
   1  -1 -14    8.65    2.31
   0  -1 -14  200.36    7.41
   0   1 -14  183.18    7.90
   0  -1 -14  186.92    8.61
  -1  -1 -14   84.17    4.79
  -1   1 -14   73.46    5.00
  -1  -1 -14   79.56    5.67
  -2  -1 -14   88.05    4.77
  -2  -1 -14   78.61    5.55
  -2   1 -14   75.58    5.04
  -2  -1 -14   83.53    5.75
  -3  -1 -14   18.39    2.08
  -3  -1 -14   14.79    2.66
  -3   1 -14   12.16    2.03
  -4  -1 -14  432.93   11.90
  -4   1 -14  417.89   11.10
  -5  -1 -14  737.30   14.69
  -6  -1 -14   17.27    2.30
  -7  -1 -14  284.58    7.79
  -7   1 -14  273.45    6.97
  -8  -1 -14  135.62    4.74
  -8   1 -14  133.22    4.09
  -8  -1 -14  134.50    4.85
  -9  -1 -14   35.26    2.09
 -14   2  14  318.37    6.82
 -13   2  14  182.05    6.03
 -12   2  14   41.19    3.30
  12  -2 -14   42.37    3.00
  11  -2 -14   42.63    3.48
  11  -2 -14   47.82    3.38
  10  -2 -14   47.48    3.85
  10  -2 -14   51.53    3.71
   9  -2 -14   55.05    3.87
   9  -2 -14   48.72    4.08
   9  -2 -14   50.98    3.80
   8  -2 -14  177.89    7.63
   8  -2 -14  165.02    7.48
   8  -2 -14  169.04    6.94
   7  -2 -14  319.46   10.61
   7  -2 -14  315.22   10.75
   7  -2 -14  318.58   10.45
   7  -2 -14  303.59    9.47
   6  -2 -14  127.95    6.96
   6  -2 -14  131.67    7.32
   6  -2 -14  120.70    6.06
   5  -2 -14   80.18    5.67
   5  -2 -14   71.13    4.71
   4  -2 -14   15.44    2.85
   4  -2 -14   15.93    2.44
   3  -2 -14   64.69    5.18
   3  -2 -14   64.13    4.52
   2  -2 -14  424.03   11.39
   2  -2 -14  470.89   13.50
   1  -2 -14  491.69   12.28
   1  -2 -14  542.39   14.31
   0  -2 -14  116.15    5.97
   0  -2 -14  122.03    6.77
   0  -2 -14  124.56    6.78
  -1  -2 -14  130.89    6.19
  -1  -2 -14  132.30    6.86
  -1  -2 -14  133.51    6.82
  -2  -2 -14  159.99    6.68
  -2  -2 -14  147.15    6.98
  -2  -2 -14  149.65    6.82
  -3  -2 -14  448.05   10.67
  -3  -2 -14  418.37   11.23
  -3  -2 -14  417.59   11.21
  -3  -2 -14  452.67   10.64
  -4  -2 -14  272.58    7.87
  -4  -2 -14  269.33    8.62
  -4  -2 -14  263.44    8.55
  -5  -2 -14   19.26    1.98
  -5  -2 -14   22.05    2.51
  -5  -2 -14   22.44    2.46
  -6  -2 -14    2.43    0.77
  -6  -2 -14    2.54    1.04
  -6  -2 -14    1.82    1.06
  -7  -2 -14  112.06    3.54
  -7  -2 -14  112.49    4.34
  -7  -2 -14  108.90    4.20
  -8  -2 -14    0.77    0.47
 -12   3  14  153.06    4.44
  12  -3 -14  174.47    5.06
 -11   3  14   43.68    2.81
  11  -3 -14   48.04    3.01
  10  -3 -14   79.06    4.13
  10  -3 -14   84.37    4.24
   9  -3 -14   16.65    2.19
   9  -3 -14   15.62    2.07
   8  -3 -14    0.73    0.60
   8  -3 -14    0.60    1.02
   7  -3 -14   55.81    4.13
   7  -3 -14   54.78    3.96
   7  -3 -14   58.58    3.98
   6  -3 -14   75.82    4.70
   6  -3 -14   80.91    5.33
   6  -3 -14   72.75    4.58
   6  -3 -14   79.43    4.68
   5  -3 -14   -0.15    1.15
   5  -3 -14   -0.51    1.22
   5  -3 -14    1.63    1.26
   5  -3 -14    0.38    1.00
   4  -3 -14  284.45   10.51
   4  -3 -14  270.97    8.74
   3  -3 -14  246.16    8.61
   3  -3 -14  252.83    9.99
   3  -3 -14  253.37    8.46
   2  -3 -14    0.99    1.26
   2  -3 -14   -1.21    1.12
   2  -3 -14    0.71    1.44
   1  -3 -14  119.98    5.78
   1  -3 -14  120.99    5.98
   1  -3 -14  121.23    6.51
   0  -3 -14  164.17    6.62
   0  -3 -14  153.60    6.58
   0  -3 -14  162.78    7.12
  -1  -3 -14  124.57    5.62
  -1  -3 -14  116.18    5.56
  -1  -3 -14  122.61    5.85
  -2  -3 -14   98.24    4.85
  -2  -3 -14   93.18    4.81
  -2  -3 -14   99.62    4.84
  -3  -3 -14  596.00   11.17
  -3  -3 -14  563.52   10.90
  -4  -3 -14   52.76    3.18
  -4  -3 -14   53.07    3.12
  -5  -3 -14   85.56    3.60
  -5  -3 -14   77.06    3.28
  -6  -3 -14   65.15    2.75
  10  -4 -14  884.82    9.90
   9  -4 -14  349.32    6.95
   8  -4 -14   67.74    3.37
   7  -4 -14  152.26    5.14
   6  -4 -14   14.78    1.81
   5  -4 -14  216.44    6.50
   4  -4 -14  664.17   11.36
   3  -4 -14   30.56    2.64
   2  -4 -14  547.31   10.26
   1  -4 -14  153.85    5.44
   0  -4 -14   13.22    1.73
  -1  -4 -14   33.56    2.40
  -2  -4 -14   45.26    2.60
  -3  -4 -14   69.81    2.92
  -4  -4 -14  542.85    7.02
 -14   0  15   -0.28    0.49
 -13   0  15    2.14    0.86
 -12   0  15   -0.53    0.94
  11   0 -15    0.23    0.66
  10   0 -15    1.51    0.92
   9   0 -15    0.54    0.96
   8   0 -15    0.61    0.69
   7   0 -15    1.59    1.41
   6   0 -15    1.67    1.38
   5   0 -15    0.19    1.18
   4   0 -15    0.97    1.24
   3   0 -15    0.51    1.32
   2   0 -15    0.42    1.03
   1   0 -15   -0.12    0.99
   0   0 -15    0.13    1.31
  -1   0 -15   -0.51    1.03
  -2   0 -15    1.30    1.18
  -3   0 -15    2.44    1.21
  -4   0 -15    0.47    0.89
  -5   0 -15    1.16    0.89
  -6   0 -15    0.90    0.70
  -7   0 -15    0.59    0.60
 -14   1  15   40.77    2.35
 -13   1  15  165.40    5.47
  12  -1 -15  603.54   10.76
 -12   1  15  590.38   11.41
  11  -1 -15  156.97    6.10
  10  -1 -15   72.00    4.50
  10  -1 -15   76.90    3.78
   9  -1 -15  107.49    5.20
   9  -1 -15  103.06    5.59
   9  -1 -15  113.50    4.82
   8  -1 -15    3.61    1.05
   8  -1 -15    3.71    1.56
   8   1 -15    2.85    1.07
   8  -1 -15    4.78    1.56
   7  -1 -15  111.83    6.25
   7   1 -15  115.03    5.38
   7  -1 -15  120.71    5.17
   6   1 -15  150.93    6.39
   6  -1 -15  150.81    7.32
   6  -1 -15  160.89    6.00
   5   1 -15  211.77    7.71
   5  -1 -15  207.55    8.73
   4   1 -15 1009.10   16.90
   4  -1 -15 1007.97   19.33
   3   1 -15  183.82    7.34
   3  -1 -15  196.39    8.53
   2   1 -15   88.92    5.08
   2  -1 -15   88.92    5.85
   1   1 -15   72.16    4.54
   1  -1 -15   73.28    5.29
   0   1 -15  158.04    6.66
   0  -1 -15  147.36    7.26
  -1   1 -15 1058.10   16.91
  -1  -1 -15 1097.11   19.16
  -2   1 -15  125.58    5.68
  -2  -1 -15  129.71    6.49
  -3   1 -15  113.05    5.16
  -3  -1 -15  115.55    5.89
  -3  -1 -15  116.41    4.95
  -4   1 -15  250.25    7.19
  -4  -1 -15  266.06    8.38
  -5   1 -15   85.77    3.85
  -5  -1 -15   92.32    4.63
  -6   1 -15  178.15    4.72
  -6  -1 -15  175.96    5.71
  -7  -1 -15  214.40    5.44
 -13   2  15   84.14    3.37
 -12   2  15   26.40    2.36
  11  -2 -15  111.75    4.77
  11  -2 -15  109.61    4.30
  10  -2 -15    2.61    0.98
  10  -2 -15    5.56    1.40
   9  -2 -15  264.58    7.42
   9  -2 -15  259.01    8.24
   9  -2 -15  253.51    7.32
   8  -2 -15   76.05    4.55
   8  -2 -15   70.16    4.55
   8  -2 -15   79.66    4.28
   7  -2 -15  523.70   12.63
   7  -2 -15  530.25   12.49
   7  -2 -15  538.73   11.23
   6  -2 -15   -0.88    0.92
   6  -2 -15    0.09    1.31
   6  -2 -15    1.06    1.18
   5  -2 -15  191.20    7.92
   5  -2 -15  208.58    8.60
   5  -2 -15  183.98    6.74
   4  -2 -15  346.71   10.69
   4  -2 -15  371.72   11.67
   4  -2 -15  346.05    9.21
   3  -2 -15  570.13   13.71
   3  -2 -15  599.36   14.75
   3  -2 -15  583.68   12.04
   2  -2 -15   28.36    3.26
   2  -2 -15   28.84    3.47
   2  -2 -15   29.31    2.84
   1  -2 -15   48.25    3.99
   1  -2 -15   55.85    4.45
   1  -2 -15   53.70    3.64
   0  -2 -15  156.65    6.02
   0  -2 -15  151.17    6.81
   0  -2 -15  151.46    6.84
  -1  -2 -15    2.11    0.90
  -1  -2 -15    3.64    1.27
  -1  -2 -15    3.44    1.29
  -2  -2 -15  215.34    6.54
  -2  -2 -15  211.48    7.44
  -2  -2 -15  219.40    7.02
  -3  -2 -15    4.71    0.93
  -3  -2 -15    5.09    1.27
  -3  -2 -15    2.97    0.81
  -4  -2 -15  190.51    5.20
  -4  -2 -15  183.59    6.13
  -5  -2 -15   40.79    2.04
  -5  -2 -15   38.76    2.64
  -6  -2 -15   19.55    1.64
  11  -3 -15  132.87    3.90
 -10   3  15  293.73    6.60
  10  -3 -15  330.52    6.90
   9  -3 -15   69.16    3.49
   9  -3 -15   69.73    3.46
   8  -3 -15 1067.71   14.45
   8  -3 -15 1101.96   14.16
   7  -3 -15  194.43    6.64
   7  -3 -15  204.46    6.57
   7  -3 -15  212.67    6.47
   6  -3 -15   19.92    2.36
   6  -3 -15   19.43    2.18
   6  -3 -15   20.96    2.21
   5  -3 -15    0.21    0.99
   5  -3 -15   -0.05    1.08
   5  -3 -15    1.33    0.76
   4  -3 -15    5.39    1.39
   4  -3 -15    6.18    1.47
   4  -3 -15    7.45    1.84
   4  -3 -15    6.11    1.32
   3  -3 -15  681.90   12.56
   3  -3 -15  717.55   14.54
   3  -3 -15  678.17   12.13
   3  -3 -15  693.08   12.08
   2  -3 -15  211.32    6.94
   2  -3 -15  232.00    8.12
   2  -3 -15  230.15    6.97
   1  -3 -15  158.82    5.89
   1  -3 -15  166.71    6.61
   1  -3 -15  167.45    5.84
   0  -3 -15  219.42    6.71
   0  -3 -15  227.29    7.23
   0  -3 -15  225.12    6.54
  -1  -3 -15    6.33    1.25
  -1  -3 -15    4.46    1.11
  -1  -3 -15    8.27    1.41
  -2  -3 -15  104.47    4.05
  -2  -3 -15   91.85    3.90
  -3  -3 -15  405.50    7.24
  -3  -3 -15  356.66    6.84
  -4  -3 -15   10.29    1.07
   7  -4 -15   56.25    2.50
   6  -4 -15   61.07    2.75
   5  -4 -15   86.39    3.32
   4  -4 -15    0.45    0.54
   3  -4 -15   13.22    1.40
   2  -4 -15   79.64    3.18
   1  -4 -15   87.27    3.19
   0  -4 -15    2.85    0.61
  -1  -4 -15   20.63    1.38
 -12   0  16  180.94    4.87
 -11   0  16  824.49   11.90
  10   0 -16  245.07    6.72
   9   0 -16   80.78    4.17
   8   0 -16   13.79    1.96
   7   0 -16  133.76    5.85
   6   0 -16   -0.10    0.94
   5   0 -16  726.32   14.31
   4   0 -16  285.38    9.11
   3   0 -16  720.89   14.46
   2   0 -16  568.30   12.80
   1   0 -16  158.34    6.70
   0   0 -16  378.23   10.16
  -1   0 -16  865.61   14.95
  -2   0 -16   76.11    4.31
  -3   0 -16 1233.77   16.10
  -4   0 -16  347.51    7.89
  -5   0 -16  192.15    5.20
 -12   1  16   60.26    3.10
  11  -1 -16   21.23    1.99
  10  -1 -16  734.31   12.19
   9  -1 -16  441.14    9.20
   9  -1 -16  430.48    9.98
   8  -1 -16    8.98    1.49
   8  -1 -16    7.88    1.71
   7  -1 -16    5.94    1.52
   7  -1 -16    6.56    1.56
   6  -1 -16  191.75    7.43
   6   1 -16  195.14    6.26
   5   1 -16  177.46    6.03
   5  -1 -16  169.24    7.10
   4   1 -16  125.87    5.14
   4  -1 -16  117.89    6.02
   3   1 -16    0.53    0.67
   3  -1 -16    0.72    1.36
   2   1 -16  119.32    5.03
   2  -1 -16  114.53    5.92
   1   1 -16   92.40    4.39
   1  -1 -16   91.43    5.24
   0   1 -16  393.79    8.86
   0  -1 -16  403.79   10.60
  -1   1 -16   29.51    2.37
  -1  -1 -16   33.32    3.13
  -1  -1 -16   30.82    2.67
  -2   1 -16  320.46    7.21
  -2  -1 -16  318.07    8.77
  -2  -1 -16  313.56    7.59
  -3   1 -16   26.37    1.93
  -3  -1 -16   22.36    2.33
  -4  -1 -16  187.09    5.81
  -5  -1 -16    9.79    1.27
 -11   2  16   45.01    2.67
  10  -2 -16  104.65    4.22
  10  -2 -16  113.23    3.46
   9  -2 -16  292.21    7.58
   9  -2 -16  278.46    6.08
   8  -2 -16   41.33    2.87
   8  -2 -16   43.67    3.16
   8  -2 -16   44.12    2.61
   7  -2 -16  155.40    6.00
   7  -2 -16  152.42    6.00
   7  -2 -16  145.06    4.90
   6  -2 -16  623.88   12.42
   6  -2 -16  617.65   12.15
   6  -2 -16  604.55   10.24
   5  -2 -16  245.18    7.92
   5  -2 -16  234.82    6.43
   4  -2 -16  301.94    8.76
   4  -2 -16  305.50    7.37
   3  -2 -16  318.73    9.00
   3  -2 -16  330.11    9.77
   3  -2 -16  316.49    7.43
   2  -2 -16    6.43    1.28
   2  -2 -16    6.47    1.62
   2  -2 -16    7.39    1.81
   1  -2 -16  257.04    7.89
   1  -2 -16  271.66    8.37
   1  -2 -16  253.64    6.41
   0  -2 -16  245.57    7.44
   0  -2 -16  261.65    7.63
   0  -2 -16  260.34    6.19
  -1  -2 -16   13.51    1.78
  -1  -2 -16   12.68    1.66
  -1  -2 -16   13.95    1.39
  -2  -2 -16   23.52    2.11
  -2  -2 -16   26.97    1.94
  -2  -2 -16   30.75    1.76
  -3  -2 -16    3.87    1.00
  -4  -2 -16   72.04    2.96
   8  -3 -16   89.30    3.25
   8  -3 -16   84.99    3.06
   7  -3 -16   11.31    1.29
   7  -3 -16   11.61    1.25
   6  -3 -16    1.36    0.52
   6  -3 -16    1.92    0.81
   6  -3 -16    3.23    0.86
   5  -3 -16    3.06    0.83
   5  -3 -16    5.73    1.27
   5  -3 -16    3.83    0.94
   4  -3 -16   33.85    2.71
   4  -3 -16   30.36    2.19
   4  -3 -16   31.74    2.17
   3  -3 -16    3.34    0.87
   3  -3 -16    2.88    0.85
   3  -3 -16    3.58    1.17
   3  -3 -16    3.34    0.83
   2  -3 -16   31.22    2.23
   2  -3 -16   35.23    2.65
   2  -3 -16   33.12    2.16
   2  -3 -16   34.41    2.17
   1  -3 -16   40.05    2.39
   1  -3 -16   49.19    2.95
   1  -3 -16   46.07    2.34
   1  -3 -16   42.46    2.31
   0  -3 -16   13.53    1.36
   0  -3 -16   13.88    1.29
  -1  -3 -16  365.36    5.74
 -10   0  17   -0.54    0.58
   9   0 -17    0.03    0.40
   9   0 -17    1.32    0.55
   8   0 -17    2.66    0.82
   7   0 -17    0.56    0.69
   6   0 -17    0.63    0.81
   5   0 -17    0.80    0.60
   4   0 -17   -0.12    0.55
   3   0 -17    0.11    0.48
   2   0 -17    0.63    0.61
   1   0 -17    0.61    0.69
   0   0 -17   -0.63    0.54
  -1   0 -17   -0.61    0.50
  -2   0 -17    1.55    0.63
  -3   0 -17   -0.12    0.37
  10  -1 -17    3.35    0.76
   9  -1 -17  252.45    6.29
   8  -1 -17   60.30    3.11
   8  -1 -17   68.34    3.55
   7  -1 -17   43.66    2.89
   7  -1 -17   45.00    3.04
   6  -1 -17  298.39    7.91
   6  -1 -17  288.19    7.72
   6  -1 -17  288.59    7.72
   5  -1 -17    3.36    1.30
   5  -1 -17    5.39    1.28
   4  -1 -17  359.82    8.88
   4  -1 -17  356.91    9.01
   3  -1 -17  412.20    9.49
   3  -1 -17  404.53    9.57
   2  -1 -17   86.63    4.40
   2  -1 -17   88.03    4.40
   1  -1 -17   45.10    3.12
   1  -1 -17   46.26    3.09
   0  -1 -17   26.50    2.38
   0  -1 -17   25.83    2.20
  -1  -1 -17    3.24    0.97
  -1  -1 -17    5.98    1.03
  -2  -1 -17  225.18    5.80
  -3  -1 -17   93.93    3.34
   9  -2 -17  192.20    4.69
   8  -2 -17  387.34    7.31
   7  -2 -17   80.18    3.32
   7  -2 -17   80.05    3.53
   6  -2 -17  148.21    4.99
   6  -2 -17  154.49    5.07
   5  -2 -17  172.80    5.50
   5  -2 -17  188.34    5.89
   5  -2 -17  180.60    5.51
   4  -2 -17  169.73    5.47
   4  -2 -17  174.85    5.83
   4  -2 -17  169.35    5.35
   3  -2 -17    0.40    0.72
   3  -2 -17    2.10    0.94
   2  -2 -17    6.86    1.26
   2  -2 -17    7.38    1.31
   1  -2 -17   73.59    3.42
   1  -2 -17   82.35    3.61
   0  -2 -17   27.01    1.98
   0  -2 -17   27.91    1.92
  -1  -2 -17    9.93    1.14
   7   0 -18    0.39    0.26
   6   0 -18  377.61    7.26
   6   0 -18  377.84    6.33
   5   0 -18  285.47    5.83
   4   0 -18 1376.09   13.14
   3   0 -18   58.06    2.57
   2   0 -18  380.67    6.30
   1   0 -18  157.88    4.34
   7  -1 -18  628.47    8.29
   6  -1 -18   12.20    1.28
   6  -1 -18   11.60    1.28
   5  -1 -18  530.53    8.65
   5  -1 -18  507.93    8.15
   4  -1 -18    1.96    0.72
   4  -1 -18    0.74    0.56
   3  -1 -18   91.60    3.48
   3  -1 -18   89.86    3.64
   3  -1 -18   93.30    3.54
   2  -1 -18   60.06    2.74
   2  -1 -18   61.49    2.88
   1  -1 -18  480.59    7.31
   1  -1 -18  489.76    7.14
   0   0   0    0.00    0.00
TITL skk-m6 in P2(1)/c
REM P2(1)/c (#14 in standard setting)
CELL 1.54184  15.622340   5.837878  14.711425  90.0000 101.8677  90.0000
ZERR    6.00   0.000330   0.000107   0.000296   0.0000   0.0022   0.0000
LATT  1
SYMM -x, y+1/2,-z+1/2
SFAC C H N O Na S
UNIT 42.00 90.00 6.00 6.00 6.00 12.00
TREF
HKLF 4
END
_computing_structure_solution     'SHELXT 2014/5 (Sheldrick, 2014)'
;
_shelx_hkl_checksum     68756
_shelx_res_file
;
    shelx.res created by SHELXL-2014/7
TITL skk-m6_a.res in P2(1)/c
REM Old TITL skk-m6 in P2(1)/c
REM SHELXT solution in P2(1)/c
REM R1 0.085,  Rweak 0.151,  Alpha 0.022,  Orientation as input
REM Formula found by SHELXT:  C7 N O3 Na S2
CELL  1.54184  15.6223   5.8379  14.7114   90.000  101.868   90.000
ZERR    2.000   0.0003   0.0001   0.0003    0.000    0.002    0.000
LATT  1
SYMM -X, 1/2+Y, 1/2-Z
SFAC C H N O NA S
UNIT 28 72 4 12 4 8
temp -153
L.S. 10
BOND $H
acta 135
conf
htab
EQIV $1 x, -y+1/2, z+1/2
HTAB O1 S1_$1
HTAB O1W S2
EQIV $2 -x+1, y+1/2, -z+1/2
HTAB O1W S2_$2
HTAB O2W S1_$2
HTAB C2 S1_$1
WGHT    0.051600    0.389800
EXTI    0.004101
FVAR       0.79835
NA    5    0.448345    0.260038    0.456544    11.00000    0.01552    0.01751 =
         0.01519    0.00032    0.00403   -0.00088
S1    6    0.760575    0.348545    0.142889    11.00000    0.01710    0.02187 =
         0.01177    0.00148    0.00623    0.00208
S2    6    0.609607    0.506290    0.223510    11.00000    0.01414    0.02106 =
         0.01238    0.00173    0.00394    0.00310
O1    4    0.593088    0.098722    0.474958    11.00000    0.01329    0.02262 =
         0.01145    0.00128    0.00440   -0.00072
H1O   2    0.630629    0.125218    0.521766    11.00000    0.03472
O1W   4    0.500605    0.584945    0.390249    11.00000    0.01749    0.02003 =
         0.01518    0.00107    0.00612    0.00248
H1W1  2    0.532463    0.551328    0.354157    11.00000    0.03908
H1W2  2    0.466998    0.685811    0.360918    11.00000    0.04568
O2W   4    0.301992    0.347730    0.444616    11.00000    0.02030    0.01897 =
         0.02568   -0.00328    0.00240    0.00241
H2W1  2    0.279227    0.233160    0.412092    11.00000    0.04056
H2W2  2    0.284309    0.461666    0.419693    11.00000    0.03573
N1    3    0.739373    0.239893    0.311925    11.00000    0.01210    0.02143 =
         0.01182    0.00130    0.00402    0.00075
C1    1    0.705803    0.354175    0.233502    11.00000    0.01357    0.01571 =
         0.01182   -0.00139    0.00201   -0.00345
C2    1    0.701389    0.256019    0.394887    11.00000    0.01413    0.02260 =
         0.01003    0.00142    0.00361   -0.00139
AFIX  23
H2A   2    0.673543    0.407931    0.396364    11.00000   -1.20000
H2B   2    0.748493    0.242354    0.451032    11.00000   -1.20000
AFIX   0
C3    1    0.633550    0.069239    0.396288    11.00000    0.01740    0.02106 =
         0.01295   -0.00061    0.00624   -0.00130
AFIX  23
H3A   2    0.588362    0.075807    0.338289    11.00000   -1.20000
H3B   2    0.662063   -0.082843    0.399606    11.00000   -1.20000
AFIX   0
C4    1    0.821014    0.107186    0.323735    11.00000    0.01657    0.02599 =
         0.01675    0.00341    0.00385    0.00597
AFIX  23
H4A   2    0.827034    0.043950    0.262923    11.00000   -1.20000
H4B   2    0.818358   -0.022950    0.366215    11.00000   -1.20000
AFIX   0
C5    1    0.900677    0.254564    0.362990    11.00000    0.01426    0.04100 =
         0.02497   -0.00219    0.00272    0.00263
AFIX  23
H5A   2    0.900624    0.390625    0.322812    11.00000   -1.20000
H5B   2    0.896270    0.309081    0.425585    11.00000   -1.20000
AFIX   0
C6    1    0.986445    0.126634    0.369772    11.00000    0.01724    0.06696 =
         0.05276   -0.01845    0.00155    0.00999
AFIX  23
H6A   2    0.992934    0.081104    0.306717    11.00000   -1.20000
H6B   2    0.985219   -0.014667    0.406691    11.00000   -1.20000
AFIX   0
C7    1    1.064880    0.272083    0.414908    11.00000    0.01392    0.09423 =
         0.08559   -0.03208    0.00146    0.00412
AFIX 137
H7A   2    1.118469    0.180946    0.421303    11.00000   -1.50000
H7B   2    1.057595    0.322437    0.476412    11.00000   -1.50000
H7C   2    1.068947    0.406272    0.375995    11.00000   -1.50000
AFIX   0
HKLF 4
REM  skk-m6_a.res in P2(1)/c
REM R1 =  0.0288 for    2617 Fo > 4sig(Fo)  and  0.0299 for all    2731 data
REM    149 parameters refined using      0 restraints
END
WGHT      0.0512      0.3974
REM Instructions for potential hydrogen bonds
HTAB O1 S1_$1
HTAB O1W S2
HTAB O1W S2_$2
HTAB O2W S1_$2
HTAB C2 S1_$1
REM Highest difference peak  0.292,  deepest hole -0.387,  1-sigma level  0.055
Q1    1   0.6752  0.1631  0.3977  11.00000  0.05    0.29
Q2    1   0.6990  0.5017  0.1156  11.00000  0.05    0.22
Q3    1   0.5819  0.3482  0.2824  11.00000  0.05    0.21
Q4    1   0.8628  0.1717  0.3413  11.00000  0.05    0.21
Q5    1   0.7206  0.2491  0.3542  11.00000  0.05    0.21
Q6    1   0.5930  0.3789  0.2995  11.00000  0.05    0.20
Q7    1   0.2807  0.0099  0.4148  11.00000  0.05    0.20
Q8    1   0.6592  0.3480  0.2226  11.00000  0.05    0.19
Q9    1   0.4926  0.4149  0.3946  11.00000  0.05    0.19
Q10   1   0.7625  0.5088  0.1376  11.00000  0.05    0.18
Q11   1   0.7830  0.1927  0.3156  11.00000  0.05    0.18
Q12   1   0.8836  0.4156  0.4070  11.00000  0.05    0.18
Q13   1   0.7265  0.5322  0.1541  11.00000  0.05    0.18
Q14   1   0.6978  0.2114  0.0892  11.00000  0.05    0.18
Q15   1   0.5888  0.2399  0.4796  11.00000  0.05    0.18
Q16   1   0.5645  0.3238  0.2445  11.00000  0.05    0.17
Q17   1   0.5396  0.0693  0.4770  11.00000  0.05    0.17
Q18   1   0.8232  0.4969  0.1847  11.00000  0.05    0.17
Q19   1   0.7234  0.2519  0.2843  11.00000  0.05    0.17
Q20   1   0.7598  0.1848  0.1375  11.00000  0.05    0.17
;
_shelx_res_checksum     83273
