# Supplementary material for: Poly[μ2-aqua-aqua­[μ3-N-butyl-N-(2-hy­droxy­ethyl)di­thio­carbamato-κ3 O,O′:S]sodium]
Source: Acta Crystallogr E Crystallogr Commun. 2016 Jan 20;72(Pt 2):196–8. doi: 10.1107/S2056989016000657 (PMC4770959; doi:10.1107/S2056989016000657)
Supplement: Supplementary file 2 [file e-72-00196-Isup2.hkl]

data_I                                                                          
_shelx_title ' skk-m6_a.res in P2(1)/c'                                         
_shelx_refln_list_code          4                                               
_shelx_F_calc_maximum      134.65                                               
_exptl_crystal_F_000       536.00                                               
_reflns_d_resolution_high  0.7930                                               
                                                                                
loop_                                                                           
 _space_group_symop_operation_xyz                                               
 'x, y, z'                                                                      
 '-x, y+1/2, -z+1/2'                                                            
 '-x, -y, -z'                                                                   
 'x, -y-1/2, z-1/2'                                                             
                                                                                
_cell_length_a    15.6223                                                       
_cell_length_b     5.8379                                                       
_cell_length_c    14.7114                                                       
_cell_angle_alpha  90.000                                                       
_cell_angle_beta  101.868                                                       
_cell_angle_gamma  90.000                                                       
                                                                                
_shelx_F_squared_multiplier     1.000                                           
                                                                                
loop_                                                                           
 _refln_index_h                                                                 
 _refln_index_k                                                                 
 _refln_index_l                                                                 
 _refln_F_squared_calc                                                          
 _refln_F_squared_meas                                                          
 _refln_F_squared_sigma                                                         
 _refln_observed_status                                                         
   1   0   0      10724.43      11457.47        21.73 o                         
   2   0   0        852.47        677.82         6.10 o                         
   3   0   0       2898.98       2528.15        14.81 o                         
   4   0   0       1811.04       1618.72        13.69 o                         
   5   0   0         53.08         50.26         2.83 o                         
   6   0   0       5001.22       4957.24        31.79 o                         
   7   0   0        286.96        312.69         8.66 o                         
   8   0   0       1186.18       1273.19        19.40 o                         
   9   0   0       1254.40       1454.60        22.54 o                         
  10   0   0       1024.28       1112.02        21.19 o                         
  11   0   0         23.56         19.55         3.48 o                         
  12   0   0         33.52         29.73         2.53 o                         
  13   0   0       2474.00       2639.05        49.85 o                         
  14   0   0       1058.88       1215.05        27.45 o                         
  15   0   0        531.96        609.31        19.17 o                         
  16   0   0        758.86        809.74        20.63 o                         
  17   0   0        117.01        126.41         7.51 o                         
  18   0   0        180.39        196.13         8.09 o                         
  19   0   0       1588.25       1586.51        18.22 o                         
   1   1   0      11258.61      11845.74        35.18 o                         
   2   1   0        159.14        153.72         3.83 o                         
   3   1   0       6672.51       6393.24        65.47 o                         
   4   1   0        119.20        106.11         2.66 o                         
   5   1   0         45.96         55.49         2.19 o                         
   6   1   0        835.89        632.15         8.04 o                         
   7   1   0       6155.09       6191.25       135.78 o                         
   8   1   0        240.06        295.77         6.72 o                         
   9   1   0        383.62        380.30         8.29 o                         
  10   1   0         89.48         83.69         4.37 o                         
  11   1   0          7.78         10.32         1.37 o                         
  12   1   0          8.76          8.71         1.60 o                         
  13   1   0       2334.24       2539.07        23.25 o                         
  14   1   0         17.00         16.01         2.14 o                         
  15   1   0         69.27         81.99         4.98 o                         
  16   1   0        823.51        876.46        14.83 o                         
  17   1   0        138.27        137.52         6.39 o                         
  18   1   0         70.20         76.41         3.42 o                         
  19   1   0        161.71        141.70         3.44 o                         
   0   2   0       1412.06       1294.82        14.49 o                         
   1   2   0       1674.43       1561.95        15.66 o                         
   2   2   0       1311.03       1254.43        21.64 o                         
   3   2   0        230.08        199.41         7.19 o                         
   4   2   0       5843.69       5597.09        34.01 o                         
   5   2   0       6500.64       6494.32        40.27 o                         
   6   2   0       1385.31       1368.88        19.25 o                         
   7   2   0       1216.91       1202.18        19.31 o                         
   8   2   0       2228.20       2175.07        28.59 o                         
   9   2   0       3317.09       3391.69        38.87 o                         
  10   2   0       2553.57       2671.83        26.41 o                         
  11   2   0        808.32        877.28        14.82 o                         
  12   2   0          2.46          5.68         1.49 o                         
  13   2   0          1.26          2.22         1.29 o                         
  14   2   0        140.26        158.08         5.49 o                         
  15   2   0        360.83        379.24         7.94 o                         
  16   2   0         77.11         69.53         3.16 o                         
  17   2   0        158.16        162.48         4.03 o                         
  18   2   0        179.12        163.50         6.32 o                         
   1   3   0        242.83        223.76         5.36 o                         
   2   3   0        551.37        515.10         6.51 o                         
   3   3   0       2057.89       1957.71        20.55 o                         
   4   3   0       2694.37       2601.45        87.51 o                         
   5   3   0        393.26        330.42         6.73 o                         
   6   3   0        280.05        267.97         9.80 o                         
   7   3   0        381.05        391.07        12.67 o                         
   8   3   0         16.62         25.12         3.55 o                         
   9   3   0         25.71         28.48         2.46 o                         
  10   3   0         59.59         67.69         3.68 o                         
  11   3   0        252.52        288.69        13.36 o                         
  12   3   0          7.43          9.04         3.59 o                         
  13   3   0         76.47         73.93         6.92 o                         
  14   3   0        104.39        117.88         8.06 o                         
  15   3   0         27.79         32.58         3.73 o                         
  16   3   0          0.17         -0.63         1.91 o                         
  17   3   0          0.04         -0.85         0.86 o                         
   0   4   0         74.81         76.44         5.48 o                         
   1   4   0        648.58        579.78        10.51 o                         
   2   4   0       1147.53       1101.26        19.94 o                         
   3   4   0         16.47         13.86         2.48 o                         
   4   4   0       1461.00       1474.76        25.15 o                         
   5   4   0         50.18         51.51         3.02 o                         
   6   4   0        598.87        635.19        10.07 o                         
   7   4   0        118.10        125.85         4.10 o                         
   8   4   0         42.26         44.54         3.70 o                         
   9   4   0        131.07        143.24         6.42 o                         
  10   4   0          4.39          4.42         1.46 o                         
  11   4   0        731.90        751.41        44.25 o                         
  12   4   0        786.35        852.53        20.66 o                         
  13   4   0         66.96         60.55         5.31 o                         
  14   4   0        257.78        232.51         8.89 o                         
  15   4   0        648.28        582.25         8.13 o                         
   1   5   0        178.80        206.10         5.33 o                         
   2   5   0          4.43          8.20         1.42 o                         
   3   5   0          2.17          2.33         1.08 o                         
   4   5   0        981.84       1027.58        10.57 o                         
   5   5   0       1064.02       1115.74        12.65 o                         
   6   5   0         54.65         54.61         2.96 o                         
   7   5   0         26.73         37.18         4.71 o                         
   8   5   0        167.29        175.31         5.79 o                         
   9   5   0        389.41        402.58         8.29 o                         
  10   5   0        136.44        139.95         4.51 o                         
  11   5   0        268.40        268.86         7.19 o                         
  12   5   0        100.16        104.58         3.36 o                         
  13   5   0          2.56          3.88         0.95 o                         
   0   6   0          6.09          6.99         1.64 o                         
   1   6   0         32.24         37.10         2.37 o                         
   2   6   0        693.53        757.89         9.61 o                         
   3   6   0        344.98        383.47         6.72 o                         
   4   6   0         13.58          9.35         1.27 o                         
   5   6   0        339.91        366.13         6.46 o                         
   6   6   0        247.08        245.98        10.17 o                         
   7   6   0         17.24         20.23         2.17 o                         
   8   6   0        346.25        363.62         8.05 o                         
   9   6   0         66.05         54.32         2.85 o                         
  10   6   0         55.57         48.62         2.21 o                         
  11   6   0        356.32        330.55         7.26 o                         
   1   7   0         72.48         71.70         2.44 o                         
   2   7   0          4.58          4.77         1.01 o                         
   3   7   0          0.81          2.08         1.45 o                         
   4   7   0         63.09         64.95         2.61 o                         
   5   7   0        127.77        123.95         5.17 o                         
 -19   1   1         45.03         47.43         1.77 o                         
 -18   1   1        159.58        165.03         5.68 o                         
 -17   1   1        877.11        903.90        12.83 o                         
 -16   1   1        292.65        304.79         7.93 o                         
 -15   1   1        616.06        665.59        17.83 o                         
 -14   1   1        734.15        792.67        12.59 o                         
 -13   1   1          7.00          8.16         1.98 o                         
 -12   1   1       2525.56       2677.65        26.12 o                         
 -11   1   1        365.47        356.65        17.15 o                         
 -10   1   1         15.11         17.39         2.19 o                         
  -9   1   1          7.67         10.62         1.72 o                         
  -8   1   1        214.43        209.63         5.74 o                         
  -7   1   1       4693.21       4787.11        25.20 o                         
  -6   1   1       2697.02       2392.39        16.01 o                         
  -5   1   1       4754.20       4698.53        81.14 o                         
  -4   1   1        551.75        492.98         5.71 o                         
  -3   1   1        280.41        267.09         5.28 o                         
  -2   1   1       1288.64       1131.60         9.52 o                         
  -1   1   1       1182.09       1081.50        32.35 o                         
   0   1   1       2284.56       2086.78         6.47 o                         
   1   1   1       1503.69       1484.59         7.79 o                         
   2   1   1       4852.83       4926.91        75.13 o                         
   3   1   1       1244.93       1178.80        10.12 o                         
   4   1   1       1524.48       1404.93        21.72 o                         
   5   1   1       8998.46       8767.58        28.43 o                         
   6   1   1        194.05        236.59        16.59 o                         
   7   1   1       3218.94       3191.82        39.80 o                         
   8   1   1        982.57       1016.53        12.41 o                         
   9   1   1         98.49        108.75         4.53 o                         
  10   1   1        136.65        135.06         5.44 o                         
  11   1   1        424.18        456.07         7.80 o                         
  12   1   1       1058.92       1152.46        12.91 o                         
  13   1   1        435.88        486.03         9.89 o                         
  14   1   1         10.27         22.83         3.67 o                         
  15   1   1        231.04        253.81         6.77 o                         
  16   1   1         54.88         57.06         3.07 o                         
  17   1   1         20.49         26.12         2.47 o                         
  18   1   1          5.69          6.13         0.92 o                         
 -18   2   1         85.25         84.12         4.19 o                         
 -17   2   1        773.05        777.62        14.30 o                         
 -16   2   1        227.51        233.35         8.13 o                         
 -15   2   1        296.45        312.64         8.49 o                         
 -14   2   1        104.59        113.92         4.73 o                         
 -13   2   1       1151.54       1170.26        19.00 o                         
 -12   2   1        306.45        338.76         8.10 o                         
 -11   2   1        383.12        422.06        15.43 o                         
 -10   2   1         72.16         86.49         6.78 o                         
  -9   2   1        503.64        494.10        14.67 o                         
  -8   2   1         95.45         93.18         6.03 o                         
  -7   2   1        102.23         82.20         5.20 o                         
  -6   2   1       1087.11       1093.51        16.90 o                         
  -5   2   1          8.87          2.84         1.38 o                         
  -4   2   1        347.27        334.63         7.86 o                         
  -3   2   1        215.06        199.08         5.63 o                         
  -2   2   1       9763.06       9231.30        27.41 o                         
  -1   2   1       6671.35       6036.61        80.81 o                         
   0   2   1         86.40         77.71         3.49 o                         
   1   2   1       4145.42       4118.92        12.98 o                         
   2   2   1        977.69        812.25        21.57 o                         
   3   2   1        609.56        563.66         7.40 o                         
   4   2   1        934.54        909.62        13.60 o                         
   5   2   1       2729.92       2640.83        44.06 o                         
   6   2   1       2959.34       2811.03        28.82 o                         
   7   2   1        280.98        241.61         9.09 o                         
   8   2   1        281.82        273.33        10.14 o                         
   9   2   1        435.97        437.41        13.95 o                         
  10   2   1        722.41        733.15        13.93 o                         
  11   2   1        262.39        237.20         5.79 o                         
  12   2   1        126.71        143.80         5.33 o                         
  13   2   1         99.07         97.78         4.48 o                         
  14   2   1        377.76        392.75         8.43 o                         
  15   2   1        109.26        113.41         4.31 o                         
  16   2   1        164.98        163.34         4.59 o                         
  17   2   1         34.89         37.16         2.28 o                         
  18   2   1        692.78        654.94        11.70 o                         
 -17   3   1         22.85         23.65         2.68 o                         
 -16   3   1       1161.60       1202.00        20.60 o                         
 -15   3   1        207.18        202.04         9.68 o                         
 -14   3   1        214.50        223.77        11.13 o                         
 -13   3   1         27.17         23.90         4.58 o                         
 -12   3   1        176.39        159.65        10.21 o                         
 -11   3   1        543.86        537.32        18.90 o                         
 -10   3   1       1635.14       1716.60        31.21 o                         
  -9   3   1         18.62         19.91         2.14 o                         
  -8   3   1       3117.64       3163.38        27.30 o                         
  -7   3   1        195.00        183.43         8.60 o                         
  -6   3   1         19.80         25.02         2.10 o                         
  -5   3   1         37.72         46.04         2.64 o                         
  -4   3   1        100.52         90.00         7.61 o                         
  -3   3   1       2002.46       1889.56        15.17 o                         
  -2   3   1       2477.58       2220.41        19.63 o                         
  -1   3   1         35.83         54.63         1.96 o                         
   0   3   1          0.73          4.15         2.78 o                         
   1   3   1        352.63        324.89         6.49 o                         
   2   3   1        348.02        336.02         9.89 o                         
   3   3   1       5225.03       5041.20       118.80 o                         
   4   3   1       1167.00       1089.51        10.23 o                         
   5   3   1       2327.52       2319.61        28.34 o                         
   6   3   1       1373.87       1267.46        22.22 o                         
   7   3   1         12.96         14.47         2.76 o                         
   8   3   1         21.84         18.39         2.35 o                         
   9   3   1        708.95        740.98        11.43 o                         
  10   3   1         59.31         46.14         3.99 o                         
  11   3   1       1476.24       1637.09        31.44 o                         
  12   3   1        766.59        923.84        23.35 o                         
  13   3   1         49.98         55.66         5.98 o                         
  14   3   1          4.69          3.49         1.06 o                         
  15   3   1         47.56         47.31         4.66 o                         
  16   3   1       1074.99       1072.57        17.16 o                         
  17   3   1        615.57        565.89        10.06 o                         
 -16   4   1         60.54         60.41         3.55 o                         
 -15   4   1        521.34        503.52        15.47 o                         
 -14   4   1         63.79         52.08         3.38 o                         
 -13   4   1         69.09         60.99         5.51 o                         
 -12   4   1         21.71         19.28         2.95 o                         
 -11   4   1        197.51        192.83        15.14 o                         
 -10   4   1         75.91         93.04         5.11 o                         
  -9   4   1          4.01         18.94         7.30 o                         
  -8   4   1         26.62         26.40         2.38 o                         
  -7   4   1         58.05         57.67         3.30 o                         
  -6   4   1        243.53        271.04         6.91 o                         
  -5   4   1        406.78        394.27         6.76 o                         
  -4   4   1        218.20        230.97         6.98 o                         
  -3   4   1        487.67        460.82        13.44 o                         
  -2   4   1         18.93         19.66         3.42 o                         
  -1   4   1          5.82          5.46         1.91 o                         
   0   4   1       1647.96       1515.52        24.78 o                         
   1   4   1        591.09        628.23        16.02 o                         
   2   4   1        187.07        203.36         9.22 o                         
   3   4   1        314.17        298.38        10.35 o                         
   4   4   1         19.23         14.76         1.37 o                         
   5   4   1        249.15        247.46         5.61 o                         
   6   4   1         26.33         24.42         1.85 o                         
   7   4   1        166.23        167.92         4.23 o                         
   8   4   1        346.93        354.26        13.75 o                         
   9   4   1        121.58        128.62         4.80 o                         
  10   4   1         19.85         20.48         2.05 o                         
  11   4   1          2.78          5.98         2.82 o                         
  12   4   1         66.25         73.73         6.22 o                         
  13   4   1         88.52         95.19         4.42 o                         
  14   4   1        147.28        145.50         4.00 o                         
  15   4   1         35.79         38.79         1.92 o                         
 -14   5   1         15.19         17.03         1.77 o                         
 -13   5   1        191.59        195.72         3.96 o                         
 -12   5   1        209.03        204.20         5.11 o                         
 -11   5   1        545.62        540.51         9.71 o                         
 -10   5   1        203.18        199.64         4.67 o                         
  -9   5   1          7.55          8.86         1.93 o                         
  -8   5   1         17.29         22.64         2.29 o                         
  -7   5   1         73.63         85.92         3.63 o                         
  -6   5   1        265.00        264.87         6.21 o                         
  -5   5   1          0.64          3.39         2.07 o                         
  -4   5   1        463.14        512.15         7.55 o                         
  -3   5   1        695.02        730.67         9.03 o                         
  -2   5   1        359.42        400.82         8.80 o                         
  -1   5   1        279.44        296.55         6.37 o                         
   0   5   1        117.37        123.77         4.84 o                         
   1   5   1        399.89        436.33         8.98 o                         
   2   5   1        486.45        520.58         6.84 o                         
   3   5   1        261.02        272.51         4.98 o                         
   4   5   1          7.69          7.79         1.28 o                         
   5   5   1        523.12        539.20         8.73 o                         
   6   5   1        937.97        998.44        20.95 o                         
   7   5   1        781.78        790.24        12.36 o                         
   8   5   1        784.01        787.78        11.92 o                         
   9   5   1         75.90         73.01         3.13 o                         
  10   5   1         87.61         89.40         3.10 o                         
  11   5   1        148.07        143.28         4.28 o                         
  12   5   1         81.08         78.97         3.69 o                         
  13   5   1         89.53         83.40         3.07 o                         
 -11   6   1          5.96          5.88         1.19 o                         
 -10   6   1         11.05          9.12         1.16 o                         
  -9   6   1         23.76         22.61         1.99 o                         
  -8   6   1        239.51        252.41         5.55 o                         
  -7   6   1         71.92         74.18         3.49 o                         
  -6   6   1         46.80         45.17         2.74 o                         
  -5   6   1          2.74          3.96         1.01 o                         
  -4   6   1         36.99         38.32         2.75 o                         
  -3   6   1          1.47          1.28         1.09 o                         
  -2   6   1        165.08        190.86         4.97 o                         
  -1   6   1         14.79         15.04         1.85 o                         
   0   6   1        171.21        183.14         4.24 o                         
   1   6   1        271.96        293.28         5.29 o                         
   2   6   1        190.30        193.27         5.70 o                         
   3   6   1        230.60        241.39         4.58 o                         
   4   6   1          8.66          8.51         1.29 o                         
   5   6   1          2.73          2.37         1.13 o                         
   6   6   1        183.11        188.19         5.19 o                         
   7   6   1          2.55          3.07         1.34 o                         
   8   6   1         44.30         48.34         2.87 o                         
   9   6   1          2.96          3.02         0.85 o                         
  10   6   1         41.44         41.33         3.09 o                         
  -6   7   1        404.89        369.84         8.07 o                         
  -5   7   1         20.24         23.75         2.40 o                         
  -4   7   1        343.03        370.77         9.64 o                         
  -3   7   1        120.92        125.72         5.78 o                         
  -2   7   1        313.52        322.94         6.60 o                         
  -1   7   1        713.73        770.58         9.04 o                         
   0   7   1        106.21        115.98         4.13 o                         
   1   7   1        479.58        470.44        10.63 o                         
   2   7   1        221.10        232.01        12.77 o                         
   3   7   1         75.90         75.25         3.58 o                         
   4   7   1         23.24         25.49         1.73 o                         
   5   7   1         87.73         85.41         4.08 o                         
 -19   0   2         80.29         90.48         4.84 o                         
 -18   0   2       1213.74       1271.74        21.28 o                         
 -17   0   2        151.19        149.55         8.55 o                         
 -16   0   2          7.09         11.85         3.48 o                         
 -15   0   2        308.53        322.94        14.00 o                         
 -14   0   2         84.19        102.94         8.18 o                         
 -13   0   2          7.33          9.05         2.25 o                         
 -12   0   2       2058.57       2096.46        23.88 o                         
 -11   0   2        780.94        812.93        19.49 o                         
 -10   0   2       1608.88       1632.32        25.77 o                         
  -9   0   2        804.59        837.05        17.06 o                         
  -8   0   2       1648.52       1570.99        21.67 o                         
  -7   0   2       1513.12       1317.49        18.05 o                         
  -6   0   2         67.08         59.23         3.58 o                         
  -5   0   2      13727.00      14020.25        52.38 o                         
  -4   0   2       1029.48        951.00        11.33 o                         
  -3   0   2        594.79        538.67         7.52 o                         
  -2   0   2       6640.27       6832.71        25.01 o                         
  -1   0   2       1431.60       1365.81         9.13 o                         
   0   0   2         37.30         50.90         1.81 o                         
   1   0   2        186.26        149.92         3.46 o                         
   2   0   2       2208.88       2199.99        15.93 o                         
   3   0   2       1685.63       1730.98        15.42 o                         
   4   0   2         48.35         51.88         2.18 o                         
   5   0   2        728.25        597.98         9.79 o                         
   6   0   2        111.45         95.53         4.37 o                         
   7   0   2          2.17          5.37         1.62 o                         
   8   0   2       5713.72       6093.24        43.37 o                         
   9   0   2       3271.44       3706.14        36.36 o                         
  10   0   2         36.97         59.66         5.35 o                         
  11   0   2        555.06        697.98        32.34 o                         
  12   0   2       2675.27       3090.69        55.82 o                         
  13   0   2        500.93        528.81        12.24 o                         
  14   0   2       2251.96       2377.57        25.43 o                         
  15   0   2       1120.98       1258.15        26.51 o                         
  16   0   2          1.96          1.13         1.95 o                         
  17   0   2         13.00         12.82         1.74 o                         
  18   0   2         85.92         89.98         3.24 o                         
 -19   1   2        187.71        182.55         4.34 o                         
 -18   1   2        104.88        124.54         4.56 o                         
 -17   1   2         53.21         58.37         2.88 o                         
 -16   1   2          2.38          2.31         1.17 o                         
 -15   1   2         45.23         38.21         2.98 o                         
 -14   1   2        642.24        658.88        11.47 o                         
 -13   1   2        294.03        346.05         8.28 o                         
 -12   1   2        140.66        140.16         4.50 o                         
 -11   1   2       1029.89       1046.71        15.94 o                         
 -10   1   2        151.64        143.36         8.04 o                         
  -9   1   2          0.45          4.25         3.21 o                         
  -8   1   2       3450.20       3241.69        34.49 o                         
  -7   1   2       5806.73       5646.60       103.17 o                         
  -6   1   2       2597.50       2549.86        77.49 o                         
  -5   1   2        583.57        532.73         6.93 o                         
  -4   1   2        965.23        894.15         6.50 o                         
  -3   1   2        905.47        774.06         5.30 o                         
  -2   1   2        670.66        621.21         8.64 o                         
  -1   1   2       8775.98       8978.35        17.07 o                         
   0   1   2       8394.88       8083.52        44.13 o                         
   1   1   2       1223.09       1129.69        19.70 o                         
   2   1   2        574.90        536.35         8.73 o                         
   3   1   2       4141.98       3920.67        31.72 o                         
   4   1   2       2064.48       2099.51         9.71 o                         
   5   1   2       5803.50       6056.69        68.11 o                         
   6   1   2       1889.23       1772.50        45.07 o                         
   7   1   2        219.28        224.41         5.38 o                         
   8   1   2       1423.67       1513.45        23.83 o                         
   9   1   2         70.63         76.18         6.70 o                         
  10   1   2        608.33        655.58        17.28 o                         
  11   1   2       2424.62       2511.48        22.22 o                         
  12   1   2       1034.49       1151.20        15.05 o                         
  13   1   2        168.42        185.29         6.13 o                         
  14   1   2        218.02        226.30         6.67 o                         
  15   1   2        664.16        713.22        13.81 o                         
  16   1   2         10.50         11.86         1.52 o                         
  17   1   2         68.54         70.52         2.96 o                         
  18   1   2         17.86         14.73         1.14 o                         
 -18   2   2        134.04        127.02         3.78 o                         
 -17   2   2        520.29        539.45         8.26 o                         
 -16   2   2        180.20        189.24         5.24 o                         
 -15   2   2        167.43        186.81         5.73 o                         
 -14   2   2        693.28        790.35        12.22 o                         
 -13   2   2       2375.46       2513.10        22.15 o                         
 -12   2   2        775.78        815.36        10.85 o                         
 -11   2   2        960.90        952.13        31.10 o                         
 -10   2   2          0.32         -0.49         1.88 o                         
  -9   2   2        586.78        566.13        15.78 o                         
  -8   2   2         21.11         14.75         2.76 o                         
  -7   2   2        511.80        549.95        13.23 o                         
  -6   2   2        513.91        501.89        11.62 o                         
  -5   2   2        101.78        129.93         5.43 o                         
  -4   2   2        106.78        109.42         4.52 o                         
  -3   2   2         66.13         67.31         4.08 o                         
  -2   2   2       1737.26       1542.50        38.31 o                         
  -1   2   2       1982.00       1751.06         9.15 o                         
   0   2   2       3726.99       3300.39         9.84 o                         
   1   2   2       1887.14       1804.67        10.39 o                         
   2   2   2       1053.41       1071.58         7.38 o                         
   3   2   2        163.14        161.62         4.15 o                         
   4   2   2       3545.16       3500.87        32.50 o                         
   5   2   2       2356.46       2304.02        25.68 o                         
   6   2   2         43.45         22.95         2.92 o                         
   7   2   2       1209.41       1187.45        20.51 o                         
   8   2   2       1000.93       1043.48        20.36 o                         
   9   2   2         24.43         30.63         4.17 o                         
  10   2   2        270.59        314.82         8.31 o                         
  11   2   2        345.81        346.43        11.00 o                         
  12   2   2        671.61        674.05        11.37 o                         
  13   2   2        287.13        318.19         7.75 o                         
  14   2   2        136.91        145.65         5.11 o                         
  15   2   2         21.35         21.96         2.02 o                         
  16   2   2          2.21          4.89         1.23 o                         
  17   2   2         13.93         11.97         2.63 o                         
  18   2   2       1167.26        981.93        12.92 o                         
 -17   3   2        212.12        216.91         7.58 o                         
 -16   3   2        600.23        588.30        14.70 o                         
 -15   3   2        340.40        360.09        13.03 o                         
 -14   3   2          0.39          2.86         2.84 o                         
 -13   3   2          7.24         13.49         3.73 o                         
 -12   3   2        144.59        143.80         9.72 o                         
 -11   3   2        251.89        243.11        10.60 o                         
 -10   3   2         48.99         65.11         3.45 o                         
  -9   3   2        172.74        184.81         8.74 o                         
  -8   3   2         13.40         13.96         2.12 o                         
  -7   3   2        276.35        293.07        10.93 o                         
  -6   3   2        640.41        643.88        14.96 o                         
  -5   3   2        311.17        337.16         9.99 o                         
  -4   3   2        199.56        217.74         7.33 o                         
  -3   3   2        209.09        228.64         6.71 o                         
  -2   3   2        759.64        765.24        10.78 o                         
  -1   3   2         24.18         19.65         4.27 o                         
   0   3   2       1782.89       1802.19        23.28 o                         
   1   3   2        900.82        795.04        15.42 o                         
   2   3   2       1293.98       1182.86        18.86 o                         
   3   3   2       4405.95       3925.53        35.22 o                         
   4   3   2       4337.55       4365.12       147.89 o                         
   5   3   2       5173.17       5271.33        44.72 o                         
   6   3   2        180.79        198.50         9.16 o                         
   7   3   2         26.71         27.60         4.02 o                         
   8   3   2         19.39         17.67         1.99 o                         
   9   3   2          5.00          5.72         1.31 o                         
  10   3   2         11.06         10.81         3.30 o                         
  11   3   2          6.45          9.59         3.20 o                         
  12   3   2          0.33          2.56         2.56 o                         
  13   3   2         19.63         18.50         2.39 o                         
  14   3   2         12.45         12.23         1.63 o                         
  15   3   2          3.22          3.65         1.32 o                         
  16   3   2        102.76        112.82         5.54 o                         
  17   3   2          3.95          2.26         0.91 o                         
 -16   4   2        321.82        326.94         8.35 o                         
 -15   4   2        370.65        351.19         8.03 o                         
 -14   4   2        821.00        830.29        12.76 o                         
 -13   4   2          3.92          3.52         2.11 o                         
 -12   4   2        226.93        226.52        11.21 o                         
 -11   4   2        120.88        131.67         7.51 o                         
 -10   4   2        406.95        442.23        12.83 o                         
  -9   4   2       1927.98       1965.53        55.59 o                         
  -8   4   2       1956.89       1998.90        21.78 o                         
  -7   4   2        257.41        261.25         6.81 o                         
  -6   4   2          5.11          8.91         1.98 o                         
  -5   4   2         67.63         76.71         3.62 o                         
  -4   4   2       3702.97       3616.06        39.78 o                         
  -3   4   2       6148.94       5937.26        51.99 o                         
  -2   4   2        271.14        268.08        10.74 o                         
  -1   4   2       1876.73       1817.32        27.82 o                         
   0   4   2        193.08        184.90         8.97 o                         
   1   4   2         91.15         82.73         6.06 o                         
   2   4   2        119.54        111.91         6.21 o                         
   3   4   2        604.53        585.74        12.83 o                         
   4   4   2         91.91         83.42         3.25 o                         
   5   4   2       1679.51       1641.35        18.80 o                         
   6   4   2        678.48        677.38         9.19 o                         
   7   4   2        793.45        846.05        13.50 o                         
   8   4   2        389.71        401.89        13.23 o                         
   9   4   2        846.84        857.37        11.98 o                         
  10   4   2       1966.10       2084.26        33.23 o                         
  11   4   2        697.59        738.20        19.36 o                         
  12   4   2         18.33         16.15         2.10 o                         
  13   4   2        123.44        120.60         4.71 o                         
  14   4   2         50.84         50.54         2.66 o                         
  15   4   2        350.87        315.78         8.52 o                         
 -14   5   2        366.77        317.31         7.60 o                         
 -13   5   2        150.10        142.74         3.36 o                         
 -12   5   2        308.44        274.70         6.34 o                         
 -11   5   2        184.91        169.79         4.01 o                         
 -10   5   2        489.18        489.64         7.35 o                         
  -9   5   2        505.83        480.96         9.10 o                         
  -8   5   2         16.06         18.16         2.21 o                         
  -7   5   2          1.17          6.28         1.58 o                         
  -6   5   2       1826.18       1949.93        25.04 o                         
  -5   5   2        353.73        352.21         6.26 o                         
  -4   5   2         18.68         18.41         1.68 o                         
  -3   5   2        240.54        242.14         5.91 o                         
  -2   5   2        417.73        448.92        11.47 o                         
  -1   5   2        323.75        351.46        10.22 o                         
   0   5   2       1605.53       1756.91        17.71 o                         
   1   5   2         54.96         64.06         2.67 o                         
   2   5   2        867.68        943.12         9.11 o                         
   3   5   2        268.79        286.67         6.13 o                         
   4   5   2       1075.16       1130.50        11.18 o                         
   5   5   2         76.04         87.41         3.26 o                         
   6   5   2        728.33        779.57        12.62 o                         
   7   5   2        150.32        151.81         4.72 o                         
   8   5   2        603.05        614.30        14.48 o                         
   9   5   2         28.27         22.99         2.10 o                         
  10   5   2        502.30        503.09         8.06 o                         
  11   5   2        301.49        335.85        12.31 o                         
  12   5   2        176.51        172.93         5.07 o                         
  13   5   2        189.47        163.83         3.91 o                         
 -11   6   2          2.06          0.75         0.74 o                         
 -10   6   2         45.37         41.44         2.32 o                         
  -9   6   2         13.69         12.47         1.31 o                         
  -8   6   2        114.63        126.86         4.01 o                         
  -7   6   2        413.09        433.11         7.75 o                         
  -6   6   2         53.94         58.09         2.64 o                         
  -5   6   2        688.70        727.18         9.80 o                         
  -4   6   2         55.07         60.18         3.31 o                         
  -3   6   2        151.77        161.55         4.54 o                         
  -2   6   2         38.79         43.23         2.44 o                         
  -1   6   2         49.61         56.39         2.49 o                         
   0   6   2       1022.51       1174.36        11.76 o                         
   1   6   2       3852.22       4165.99        44.80 o                         
   2   6   2        435.07        460.14         6.98 o                         
   3   6   2        384.94        402.00         6.57 o                         
   4   6   2        403.60        417.39         7.48 o                         
   5   6   2        196.05        205.55         5.44 o                         
   6   6   2        612.39        643.85        11.36 o                         
   7   6   2        597.60        636.91        10.51 o                         
   8   6   2         15.19         16.13         1.66 o                         
   9   6   2        171.26        173.19         4.13 o                         
  10   6   2         69.83         79.42         3.91 o                         
  -6   7   2        124.05        124.81         4.72 o                         
  -5   7   2         26.94         26.18         2.51 o                         
  -4   7   2          2.24          3.11         0.76 o                         
  -3   7   2         16.03         13.78         1.12 o                         
  -2   7   2         91.87         96.39         2.74 o                         
  -1   7   2         19.56         15.78         1.51 o                         
   0   7   2        258.68        258.33         8.12 o                         
   1   7   2          2.17          2.38         1.29 o                         
   2   7   2         43.00         43.07         3.34 o                         
   3   7   2         48.97         45.51         3.27 o                         
   4   7   2        166.11        172.20         5.77 o                         
 -19   1   3        377.99        382.77         6.56 o                         
 -18   1   3          1.10          4.08         1.23 o                         
 -17   1   3        239.38        264.02         5.99 o                         
 -16   1   3         36.38         41.47         2.84 o                         
 -15   1   3          3.92          3.56         1.46 o                         
 -14   1   3        893.12        901.86        13.32 o                         
 -13   1   3        797.44        818.24        12.62 o                         
 -12   1   3        197.26        212.98         6.34 o                         
 -11   1   3       1200.35       1096.58        23.00 o                         
 -10   1   3        212.49        214.88         9.60 o                         
  -9   1   3        257.63        234.03         9.36 o                         
  -8   1   3        615.78        560.86        13.35 o                         
  -7   1   3        568.10        517.37         8.43 o                         
  -6   1   3       1106.84        997.43        34.66 o                         
  -5   1   3       3393.18       3199.87        51.06 o                         
  -4   1   3          0.81          3.58         0.55 o                         
  -3   1   3       1414.92       1307.53        34.71 o                         
  -2   1   3       1035.11        968.80        14.43 o                         
  -1   1   3       1327.21       1210.12        18.40 o                         
   0   1   3       4061.41       3949.06        37.49 o                         
   1   1   3       5011.15       4940.97        19.54 o                         
   2   1   3      16319.72      17438.85        63.76 o                         
   3   1   3       5743.65       5747.00        21.92 o                         
   4   1   3        368.23        358.47         3.57 o                         
   5   1   3        235.74        253.26         5.65 o                         
   6   1   3        278.31        351.23        12.50 o                         
   7   1   3        456.57        457.79         8.08 o                         
   8   1   3       2573.74       2725.07        61.71 o                         
   9   1   3        180.89        183.02         8.67 o                         
  10   1   3        623.98        648.18         9.02 o                         
  11   1   3       1964.97       2048.61        22.83 o                         
  12   1   3        446.53        467.51         9.53 o                         
  13   1   3        579.87        610.64        10.96 o                         
  14   1   3        119.83        130.60         5.08 o                         
  15   1   3        233.86        246.93         6.35 o                         
  16   1   3        752.57        827.38        14.71 o                         
  17   1   3          9.26         11.62         1.25 o                         
  18   1   3         53.68         44.99         2.87 o                         
 -18   2   3        311.79        319.61         6.10 o                         
 -17   2   3         64.41         59.37         2.86 o                         
 -16   2   3        445.93        451.68        14.01 o                         
 -15   2   3         79.48         75.64         3.75 o                         
 -14   2   3       1454.49       1554.17        17.13 o                         
 -13   2   3         23.38         28.50         2.66 o                         
 -12   2   3          1.91          7.37         2.18 o                         
 -11   2   3        285.35        296.64         7.35 o                         
 -10   2   3        666.96        668.26        18.22 o                         
  -9   2   3        298.19        306.91        11.58 o                         
  -8   2   3          2.44          5.16         2.06 o                         
  -7   2   3        137.99        127.17         6.58 o                         
  -6   2   3       2021.92       1850.58        23.02 o                         
  -5   2   3        673.93        670.35        12.48 o                         
  -4   2   3        194.27        201.67         6.20 o                         
  -3   2   3       3537.76       3342.43        22.48 o                         
  -2   2   3       6742.17       6783.24        24.41 o                         
  -1   2   3        117.48        111.20         4.45 o                         
   0   2   3          1.16          6.29         0.81 o                         
   1   2   3       2965.72       2866.74        15.41 o                         
   2   2   3        105.28        110.14         2.59 o                         
   3   2   3       1854.33       1785.63        22.79 o                         
   4   2   3         26.87         29.11         2.64 o                         
   5   2   3        509.38        425.47         9.45 o                         
   6   2   3          0.24          5.59         1.77 o                         
   7   2   3         47.47         45.66         4.39 o                         
   8   2   3        924.82        939.85        19.87 o                         
   9   2   3       2237.93       2209.70        23.30 o                         
  10   2   3        181.82        177.77         6.16 o                         
  11   2   3        398.43        413.14         8.82 o                         
  12   2   3          0.46          2.44         1.23 o                         
  13   2   3        835.64        913.34        12.98 o                         
  14   2   3          3.45          4.34         1.29 o                         
  15   2   3        125.28        136.75         5.33 o                         
  16   2   3         66.81         69.41         3.92 o                         
  17   2   3        259.37        256.72         8.01 o                         
 -17   3   3         82.35         84.28         4.88 o                         
 -16   3   3        603.64        619.36        15.18 o                         
 -15   3   3       1832.84       1957.29        20.11 o                         
 -14   3   3          1.81          4.55         1.37 o                         
 -13   3   3        924.11       1015.95        16.51 o                         
 -12   3   3         18.64         20.59         2.74 o                         
 -11   3   3          0.06          1.96         1.90 o                         
 -10   3   3       1099.78       1162.42        20.35 o                         
  -9   3   3       2366.02       2587.67        23.88 o                         
  -8   3   3         38.74         38.04         3.10 o                         
  -7   3   3       2248.67       2152.45        29.60 o                         
  -6   3   3       1353.79       1346.52        21.68 o                         
  -5   3   3        292.80        297.39         9.34 o                         
  -4   3   3        718.12        684.03        12.63 o                         
  -3   3   3        102.99        113.08         5.47 o                         
  -2   3   3       3033.11       2779.35        25.36 o                         
  -1   3   3       1143.85       1002.63        13.69 o                         
   0   3   3        779.30        851.34        29.97 o                         
   1   3   3          3.38          9.68         2.37 o                         
   2   3   3        563.76        554.46        13.31 o                         
   3   3   3        570.39        523.72        12.96 o                         
   4   3   3       6253.96       6086.76        45.32 o                         
   5   3   3         52.07         61.00         3.44 o                         
   6   3   3       2327.60       2419.94        32.36 o                         
   7   3   3       2296.82       2485.51        24.76 o                         
   8   3   3          9.97          9.05         2.34 o                         
   9   3   3         34.21         43.08        17.35 o                         
  10   3   3        246.29        285.35        12.87 o                         
  11   3   3         64.65         84.37         7.25 o                         
  12   3   3       1010.95       1002.01        71.33 o                         
  13   3   3        141.58        144.42         8.88 o                         
  14   3   3          4.21          3.19         1.43 o                         
  15   3   3          9.87          7.47         2.01 o                         
  16   3   3          2.84          1.99         1.26 o                         
 -16   4   3        138.41        112.83         7.10 o                         
 -15   4   3         82.62         83.62         5.37 o                         
 -14   4   3         19.56         17.42         1.47 o                         
 -13   4   3        164.31        157.53         6.12 o                         
 -12   4   3        398.19        412.77        25.71 o                         
 -11   4   3          5.85          5.01         1.64 o                         
 -10   4   3        150.67        154.29        11.41 o                         
  -9   4   3         90.48        125.97         8.15 o                         
  -8   4   3         56.94         52.06         6.40 o                         
  -7   4   3        226.95        219.79         7.95 o                         
  -6   4   3        164.39        152.66         6.14 o                         
  -5   4   3        521.78        493.21        13.00 o                         
  -4   4   3        256.34        248.37        12.80 o                         
  -3   4   3         73.03         68.55         4.20 o                         
  -2   4   3         19.42         19.32         3.64 o                         
  -1   4   3        784.69        828.16        19.64 o                         
   0   4   3        808.37        774.85        18.78 o                         
   1   4   3          2.88          4.24         1.69 o                         
   2   4   3          9.16         10.71         1.51 o                         
   3   4   3        289.63        277.84         4.75 o                         
   4   4   3         64.92         63.53         2.92 o                         
   5   4   3         49.46         48.02         2.59 o                         
   6   4   3         53.18         60.85         3.55 o                         
   7   4   3       1042.02       1063.82        22.32 o                         
   8   4   3         66.26         70.33         4.28 o                         
   9   4   3        101.55        100.21         5.34 o                         
  10   4   3         24.80         30.33         3.14 o                         
  11   4   3        210.17        199.46        10.04 o                         
  12   4   3         29.84         30.50         2.71 o                         
  13   4   3        125.23        111.95         8.48 o                         
  14   4   3         19.38         17.33         1.39 o                         
  15   4   3        136.32        111.96         4.61 o                         
 -14   5   3         69.79         59.00         3.38 o                         
 -13   5   3          1.61          2.72         1.44 o                         
 -12   5   3        195.09        175.10         5.25 o                         
 -11   5   3        505.68        483.94         7.72 o                         
 -10   5   3        362.63        369.02         7.59 o                         
  -9   5   3         68.25         61.42         3.18 o                         
  -8   5   3         17.20         18.69         2.07 o                         
  -7   5   3        175.36        178.83         6.46 o                         
  -6   5   3        736.71        713.85        14.01 o                         
  -5   5   3         90.40         99.29         4.25 o                         
  -4   5   3         15.68         15.59         2.07 o                         
  -3   5   3        170.29        174.09         7.30 o                         
  -2   5   3        547.83        567.66        12.91 o                         
  -1   5   3        978.06       1074.20        17.59 o                         
   0   5   3        374.54        419.14         6.40 o                         
   1   5   3        231.22        235.29         5.16 o                         
   2   5   3         22.48         21.58         1.69 o                         
   3   5   3        416.25        452.93         6.98 o                         
   4   5   3        306.10        308.54         6.84 o                         
   5   5   3         33.91         37.81         2.63 o                         
   6   5   3         30.60         33.47         2.37 o                         
   7   5   3         57.60         54.02         3.33 o                         
   8   5   3        341.84        345.94         9.41 o                         
   9   5   3        147.20        151.08         4.66 o                         
  10   5   3          2.96          3.67         1.43 o                         
  11   5   3          0.85          1.89         1.14 o                         
  12   5   3        122.44        123.79         3.94 o                         
  13   5   3         46.37         37.40         2.62 o                         
 -11   6   3          0.09          0.46         0.36 o                         
 -10   6   3         63.84         64.28         2.86 o                         
  -9   6   3          1.63          1.97         1.14 o                         
  -8   6   3         75.64         76.59         3.11 o                         
  -7   6   3         42.42         36.93         2.41 o                         
  -6   6   3          2.15          1.11         0.82 o                         
  -5   6   3         68.99         66.95         3.41 o                         
  -4   6   3        100.07         99.49         4.11 o                         
  -3   6   3         22.38         21.65         2.26 o                         
  -2   6   3        145.99        167.64         4.68 o                         
  -1   6   3         30.67         31.91         1.86 o                         
   0   6   3         40.48         39.33         2.22 o                         
   1   6   3        212.10        227.37         4.86 o                         
   2   6   3         11.31         14.14         1.54 o                         
   3   6   3         73.04         72.43         4.12 o                         
   4   6   3         13.55         14.55         2.07 o                         
   5   6   3         40.51         46.22         3.24 o                         
   6   6   3         21.83         23.13         2.30 o                         
   7   6   3         43.07         45.28         2.71 o                         
   8   6   3          5.53          5.26         0.86 o                         
   9   6   3        107.09        105.01         4.93 o                         
  10   6   3         13.32          9.97         1.43 o                         
  -5   7   3        176.98        171.42         9.08 o                         
  -4   7   3          0.27          0.97         0.49 o                         
  -3   7   3         11.66         12.15         1.03 o                         
  -2   7   3          1.59          2.34         0.78 o                         
  -1   7   3        118.65        106.81         5.22 o                         
   0   7   3        428.04        446.09        10.50 o                         
   1   7   3          9.62          6.72         1.69 o                         
   2   7   3        478.44        460.96        10.29 o                         
   3   7   3         61.00         60.80         3.61 o                         
   4   7   3        157.27        150.08         5.16 o                         
 -19   0   4         35.20         37.89         3.25 o                         
 -18   0   4        701.61        755.76        16.88 o                         
 -17   0   4        753.68        781.03        19.26 o                         
 -16   0   4        878.11        963.11        22.92 o                         
 -15   0   4       2773.83       3064.05        43.00 o                         
 -14   0   4        322.45        321.12        14.06 o                         
 -13   0   4       1039.16       1071.62        17.90 o                         
 -12   0   4       7223.40       7357.16       107.98 o                         
 -11   0   4        924.67        876.07        20.71 o                         
 -10   0   4       1341.83       1272.12        23.39 o                         
  -9   0   4        599.64        596.37        14.85 o                         
  -8   0   4        823.98        794.97        15.91 o                         
  -7   0   4        216.75        177.55         7.03 o                         
  -6   0   4       1795.60       1477.79        18.73 o                         
  -5   0   4        302.50        281.64         9.51 o                         
  -4   0   4      11045.88      11630.00        44.30 o                         
  -3   0   4       1188.25       1105.90        12.28 o                         
  -2   0   4        953.96        900.81        10.62 o                         
  -1   0   4       6944.84       7041.51        30.65 o                         
   0   0   4       4114.85       4115.48        23.97 o                         
   1   0   4       3341.73       3464.48        23.00 o                         
   2   0   4       4532.95       4549.59        28.93 o                         
   3   0   4        413.42        357.82         8.68 o                         
   4   0   4       5670.46       5592.08        36.83 o                         
   5   0   4       7047.44       7441.54        29.71 o                         
   6   0   4       7037.89       7166.42       171.02 o                         
   7   0   4      12747.92      13863.18        63.01 o                         
   8   0   4       2456.22       2536.40        28.30 o                         
   9   0   4       1659.59       1726.72        25.43 o                         
  10   0   4        143.73        152.61         8.27 o                         
  11   0   4        324.96        319.15         9.40 o                         
  12   0   4          4.02          9.88         3.14 o                         
  13   0   4        123.10        129.51         9.09 o                         
  14   0   4        188.30        195.89        10.70 o                         
  15   0   4        887.83        990.50        18.67 o                         
  16   0   4        138.91        146.80         5.42 o                         
  17   0   4        141.78        138.10         6.11 o                         
 -19   1   4        508.03        493.58        15.17 o                         
 -18   1   4         63.15         62.78         3.34 o                         
 -17   1   4        388.09        400.06         8.28 o                         
 -16   1   4          9.65         10.11         1.81 o                         
 -15   1   4        990.37       1045.21        13.98 o                         
 -14   1   4       1908.61       1945.89        19.48 o                         
 -13   1   4       1903.59       1899.92        23.62 o                         
 -12   1   4        381.67        393.05         8.58 o                         
 -11   1   4        222.33        225.46         6.24 o                         
 -10   1   4         22.18         42.70         4.61 o                         
  -9   1   4       2550.15       2419.68        19.07 o                         
  -8   1   4       5210.19       4908.15       112.80 o                         
  -7   1   4         93.85         73.06         2.90 o                         
  -6   1   4       1144.49       1046.37        10.94 o                         
  -5   1   4        289.63        266.72         5.84 o                         
  -4   1   4          0.99          3.81         0.66 o                         
  -3   1   4          3.06          2.83         0.56 o                         
  -2   1   4        180.47        166.43         9.05 o                         
  -1   1   4        165.26        173.62         4.40 o                         
   0   1   4       4619.70       4380.95        64.68 o                         
   1   1   4       7441.62       7649.73        27.03 o                         
   2   1   4          0.41          3.47         1.67 o                         
   3   1   4       1032.72       1031.54        15.68 o                         
   4   1   4        270.76        188.92         2.49 o                         
   5   1   4       1964.08       1839.50        13.58 o                         
   6   1   4        171.64        173.82         5.73 o                         
   7   1   4        746.76        755.03        15.69 o                         
   8   1   4         60.94         70.72         5.35 o                         
   9   1   4          3.07          1.88         2.10 o                         
  10   1   4        657.21        662.39         9.30 o                         
  11   1   4          3.39          2.80         1.17 o                         
  12   1   4        601.80        641.37        11.21 o                         
  13   1   4        308.03        331.18         6.93 o                         
  14   1   4        669.20        738.31        11.39 o                         
  15   1   4          5.23          7.98         1.21 o                         
  16   1   4        231.93        253.62         5.68 o                         
  17   1   4         68.34         68.62         4.33 o                         
 -18   2   4         26.21         27.14         2.26 o                         
 -17   2   4         82.73         86.79         6.12 o                         
 -16   2   4        570.21        569.15        13.85 o                         
 -15   2   4        188.08        186.75         5.75 o                         
 -14   2   4        424.73        449.80         9.16 o                         
 -13   2   4        425.76        425.64        10.90 o                         
 -12   2   4          6.90          7.90         1.89 o                         
 -11   2   4        189.90        198.44         6.10 o                         
 -10   2   4        153.60        152.98         6.06 o                         
  -9   2   4        263.01        248.13        10.58 o                         
  -8   2   4        932.30        903.34        18.60 o                         
  -7   2   4        252.95        260.70         9.31 o                         
  -6   2   4       2033.07       1896.45        23.04 o                         
  -5   2   4       2526.70       2343.22        23.14 o                         
  -4   2   4       2535.05       2438.65        21.03 o                         
  -3   2   4       6098.94       5927.30        17.90 o                         
  -2   2   4       4412.53       4418.71        16.88 o                         
  -1   2   4       2393.97       2375.59        20.24 o                         
   0   2   4       1333.45       1290.35        41.95 o                         
   1   2   4        877.90        837.20        29.89 o                         
   2   2   4        489.67        477.61         7.22 o                         
   3   2   4        579.11        571.70         8.32 o                         
   4   2   4        209.41        253.43         7.81 o                         
   5   2   4         29.41         41.86         3.11 o                         
   6   2   4       1221.39       1283.08        21.58 o                         
   7   2   4         98.18        102.18         6.55 o                         
   8   2   4        160.22        156.73         6.20 o                         
   9   2   4        602.50        619.90        10.38 o                         
  10   2   4       1746.09       1830.59        15.82 o                         
  11   2   4        331.07        364.11         8.33 o                         
  12   2   4         12.23         14.93         2.00 o                         
  13   2   4        655.65        714.64        11.68 o                         
  14   2   4        826.86        881.56        18.51 o                         
  15   2   4        640.82        677.65        11.46 o                         
  16   2   4        847.25        855.63        16.49 o                         
  17   2   4        192.26        167.51         3.89 o                         
 -17   3   4        271.30        274.82         8.62 o                         
 -16   3   4         98.08        105.54         4.08 o                         
 -15   3   4          2.60          0.06         2.21 o                         
 -14   3   4          0.80          2.85         3.62 o                         
 -13   3   4         24.77         19.75         2.75 o                         
 -12   3   4         78.54         80.18         6.63 o                         
 -11   3   4        444.20        436.30        14.02 o                         
 -10   3   4         21.73         22.98         2.44 o                         
  -9   3   4        289.56        269.79         8.08 o                         
  -8   3   4        603.85        622.10        11.88 o                         
  -7   3   4         81.69         88.24         6.00 o                         
  -6   3   4        306.90        290.81         9.74 o                         
  -5   3   4         68.76         67.04         4.96 o                         
  -4   3   4          4.56          2.32         1.44 o                         
  -3   3   4         45.77         61.91         4.35 o                         
  -2   3   4        635.55        565.00        11.79 o                         
  -1   3   4         17.14         52.66        29.93 o                         
   0   3   4        237.55        215.77         5.10 o                         
   1   3   4        255.49        257.20         9.40 o                         
   2   3   4       1878.28       1894.39        25.67 o                         
   3   3   4       2043.64       1973.93        25.76 o                         
   4   3   4         80.16         74.92         5.09 o                         
   5   3   4        118.86        119.62         9.71 o                         
   6   3   4       2150.03       2165.77        24.29 o                         
   7   3   4         31.67         37.46         3.25 o                         
   8   3   4        888.59        875.65        22.15 o                         
   9   3   4        884.17        852.84        15.13 o                         
  10   3   4         85.05         73.94         4.57 o                         
  11   3   4         20.61         22.71         2.74 o                         
  12   3   4        180.26        183.93         7.46 o                         
  13   3   4         47.16         46.00         3.56 o                         
  14   3   4         18.50         21.53         3.09 o                         
  15   3   4         35.51         34.38         2.18 o                         
  16   3   4         99.58         81.00         3.96 o                         
 -16   4   4        229.84        224.61         7.05 o                         
 -15   4   4          2.71          1.43         1.35 o                         
 -14   4   4        397.12        409.16        13.07 o                         
 -13   4   4        731.25        759.46        19.29 o                         
 -12   4   4         52.80         51.66         3.52 o                         
 -11   4   4        560.87        548.28        11.73 o                         
 -10   4   4        746.31        693.77        18.29 o                         
  -9   4   4        379.94        369.20        13.81 o                         
  -8   4   4       3212.54       3190.75        29.20 o                         
  -7   4   4        314.06        300.17         8.86 o                         
  -6   4   4         46.99         56.70         3.17 o                         
  -5   4   4         34.78         36.17         2.60 o                         
  -4   4   4        660.20        617.61        20.32 o                         
  -3   4   4         44.79         49.43         8.53 o                         
  -2   4   4          3.43          6.78         1.91 o                         
  -1   4   4        612.72        657.22        23.00 o                         
   0   4   4       1263.04       1158.15        20.84 o                         
   1   4   4        273.29        285.36        14.40 o                         
   2   4   4        105.38        104.53         3.71 o                         
   3   4   4        205.36        207.31         6.24 o                         
   4   4   4          0.87          2.74         1.11 o                         
   5   4   4       5543.85       5698.45        53.02 o                         
   6   4   4        976.06        956.74        13.49 o                         
   7   4   4        280.56        293.47         7.02 o                         
   8   4   4        149.36        147.18         8.09 o                         
   9   4   4        311.46        324.93         9.19 o                         
  10   4   4         10.24         10.03         1.96 o                         
  11   4   4       1160.22       1191.01        22.22 o                         
  12   4   4        421.98        421.75        20.41 o                         
  13   4   4        138.25        139.37         9.02 o                         
  14   4   4        328.10        309.20         8.77 o                         
 -14   5   4         58.03         53.43         3.20 o                         
 -13   5   4        435.02        394.63        10.84 o                         
 -12   5   4          6.07          8.03         1.31 o                         
 -11   5   4       1258.18       1236.00        12.36 o                         
 -10   5   4        679.54        667.02        11.71 o                         
  -9   5   4         74.09         68.07         4.04 o                         
  -8   5   4        121.57        110.42         5.43 o                         
  -7   5   4        342.12        344.00         9.60 o                         
  -6   5   4         76.32         71.67         4.55 o                         
  -5   5   4         79.14         65.34         6.11 o                         
  -4   5   4         24.00         25.11         2.90 o                         
  -3   5   4        307.95        301.91        12.12 o                         
  -2   5   4        173.92        199.62         7.70 o                         
  -1   5   4        146.72        151.16         5.15 o                         
   0   5   4         90.41         88.53         3.44 o                         
   1   5   4         11.64         10.07         1.70 o                         
   2   5   4       1987.73       2031.26        22.72 o                         
   3   5   4       1331.55       1356.17        18.21 o                         
   4   5   4        413.55        416.91        11.77 o                         
   5   5   4        506.49        523.27        15.06 o                         
   6   5   4        556.13        564.34        14.97 o                         
   7   5   4         94.02         88.03         3.96 o                         
   8   5   4        566.60        586.02         9.21 o                         
   9   5   4        591.71        639.36        12.09 o                         
  10   5   4         48.73         59.90         3.50 o                         
  11   5   4         50.58         49.59         2.77 o                         
  12   5   4        391.24        368.94        12.50 o                         
 -11   6   4          6.07          5.32         1.07 o                         
 -10   6   4        595.20        586.85         9.74 o                         
  -9   6   4        274.50        283.17         5.26 o                         
  -8   6   4          3.26          5.36         1.80 o                         
  -7   6   4        227.48        222.87         5.35 o                         
  -6   6   4        368.13        335.86         7.39 o                         
  -5   6   4         66.85         68.00         3.35 o                         
  -4   6   4       1569.49       1571.25        19.00 o                         
  -3   6   4        397.76        387.32         7.88 o                         
  -2   6   4         22.60         20.17         3.09 o                         
  -1   6   4         12.96         15.64         2.59 o                         
   0   6   4        123.59        122.42         4.33 o                         
   1   6   4        691.50        725.99        10.19 o                         
   2   6   4        226.71        238.65         5.75 o                         
   3   6   4         35.88         37.88         2.94 o                         
   4   6   4         11.85         13.76         1.93 o                         
   5   6   4        522.70        545.37         9.90 o                         
   6   6   4         86.84         92.43         3.86 o                         
   7   6   4         75.89         72.96         3.07 o                         
   8   6   4         26.46         25.83         2.73 o                         
   9   6   4       1200.99       1123.21        14.42 o                         
  -4   7   4          8.56          6.25         1.22 o                         
  -3   7   4          6.29          5.08         0.92 o                         
  -2   7   4        305.78        301.76         5.53 o                         
  -1   7   4        164.09        157.41         6.08 o                         
   0   7   4          1.03          0.82         1.07 o                         
   1   7   4         42.71         37.30         2.97 o                         
   2   7   4         56.42         56.20         3.44 o                         
   3   7   4          0.05          2.87         0.89 o                         
 -19   1   5       1168.85       1156.83        26.55 o                         
 -18   1   5        630.96        658.56        41.54 o                         
 -17   1   5          1.79          2.13         0.84 o                         
 -16   1   5        622.60        653.13        10.38 o                         
 -15   1   5        327.09        318.90         8.67 o                         
 -14   1   5        151.26        151.66         5.58 o                         
 -13   1   5         59.38         65.38         6.40 o                         
 -12   1   5          0.64          3.56         0.96 o                         
 -11   1   5       2917.03       2677.67        26.54 o                         
 -10   1   5       5475.89       5229.57        49.65 o                         
  -9   1   5       1877.18       1777.90        26.88 o                         
  -8   1   5        243.93        226.58         5.71 o                         
  -7   1   5          3.97         11.50         1.75 o                         
  -6   1   5       1011.01        872.06        10.90 o                         
  -5   1   5       2116.51       1984.65        20.13 o                         
  -4   1   5        155.13        154.57         3.07 o                         
  -3   1   5       2961.50       2982.17        21.68 o                         
  -2   1   5       1021.15        985.98        23.33 o                         
  -1   1   5       1752.52       1664.99        38.67 o                         
   0   1   5       3628.01       3561.95        53.69 o                         
   1   1   5       3471.44       3313.70        64.59 o                         
   2   1   5         35.79         38.95         3.90 o                         
   3   1   5        687.71        588.33         6.32 o                         
   4   1   5        380.95        354.57         9.62 o                         
   5   1   5        413.48        445.10         8.39 o                         
   6   1   5        148.25        161.83         6.22 o                         
   7   1   5          3.55         47.73         4.30 o                         
   8   1   5        763.88        774.63        17.49 o                         
   9   1   5       2233.13       2301.66        24.89 o                         
  10   1   5        146.05        175.25         4.42 o                         
  11   1   5         72.64         80.76         3.56 o                         
  12   1   5         56.94         64.82         3.73 o                         
  13   1   5         20.82         24.27         2.09 o                         
  14   1   5        276.70        298.39         6.12 o                         
  15   1   5         31.24         33.31         2.37 o                         
  16   1   5        400.75        425.21        11.89 o                         
  17   1   5        265.53        233.87         6.76 o                         
 -18   2   5         59.05         62.10         2.72 o                         
 -17   2   5        371.10        366.58        11.11 o                         
 -16   2   5          1.83          3.92         1.15 o                         
 -15   2   5          9.48         16.30         2.16 o                         
 -14   2   5         36.83         49.05         3.25 o                         
 -13   2   5         13.32         13.67         3.62 o                         
 -12   2   5        572.68        556.27        12.72 o                         
 -11   2   5        754.68        739.04        11.97 o                         
 -10   2   5        903.72        833.57        11.72 o                         
  -9   2   5       1578.25       1497.14        26.19 o                         
  -8   2   5        467.00        467.05        13.58 o                         
  -7   2   5       1244.87       1215.53        20.24 o                         
  -6   2   5       2327.53       2173.46        18.57 o                         
  -5   2   5       1872.95       1693.89        23.75 o                         
  -4   2   5        332.78        327.31         4.63 o                         
  -3   2   5        628.79        584.20         7.85 o                         
  -2   2   5        315.79        290.26         5.60 o                         
  -1   2   5         21.36         33.68         2.69 o                         
   0   2   5          9.44         16.54         1.87 o                         
   1   2   5         56.40         50.98         2.57 o                         
   2   2   5        579.80        531.96        10.99 o                         
   3   2   5        157.81        188.03         4.16 o                         
   4   2   5         78.46         81.15         2.85 o                         
   5   2   5        797.27        811.94        11.16 o                         
   6   2   5       3607.70       3978.23        40.38 o                         
   7   2   5        332.88        322.28        11.82 o                         
   8   2   5       2162.49       2287.97        19.87 o                         
   9   2   5         26.51         30.50         1.95 o                         
  10   2   5        757.25        794.94        15.08 o                         
  11   2   5        434.19        437.09         9.12 o                         
  12   2   5        517.50        575.64         8.99 o                         
  13   2   5        173.54        181.60         5.58 o                         
  14   2   5        687.09        733.78        27.39 o                         
  15   2   5          0.94          0.69         1.51 o                         
  16   2   5          6.83          5.48         1.12 o                         
 -17   3   5         59.24         57.42         4.03 o                         
 -16   3   5         12.34         15.15         1.66 o                         
 -15   3   5       1077.16       1162.95        22.94 o                         
 -14   3   5       1515.04       1601.18        19.81 o                         
 -13   3   5          0.07         -1.32         1.60 o                         
 -12   3   5       1105.74       1136.88        17.29 o                         
 -11   3   5         42.43         41.87         3.52 o                         
 -10   3   5          3.45          6.48         1.64 o                         
  -9   3   5        336.54        318.83        10.70 o                         
  -8   3   5        707.44        672.53        12.27 o                         
  -7   3   5       1295.30       1165.75        23.57 o                         
  -6   3   5       1323.07       1252.59        23.19 o                         
  -5   3   5         17.10         19.55         3.12 o                         
  -4   3   5          3.15          4.36         1.79 o                         
  -3   3   5        136.80        157.92         7.01 o                         
  -2   3   5       1162.03       1226.12        48.71 o                         
  -1   3   5       3848.19       3767.74        23.83 o                         
   0   3   5        192.08        183.98         5.24 o                         
   1   3   5       1188.60       1157.21        49.71 o                         
   2   3   5        458.16        415.30        12.32 o                         
   3   3   5          1.19          6.39         2.02 o                         
   4   3   5        617.41        560.93        14.13 o                         
   5   3   5       2171.48       2141.18        21.13 o                         
   6   3   5         10.78         17.93         2.94 o                         
   7   3   5       1790.78       1799.44        21.41 o                         
   8   3   5        389.45        379.75         8.36 o                         
   9   3   5         10.71          7.69         2.17 o                         
  10   3   5        206.95        200.93         6.12 o                         
  11   3   5         71.99         76.39         6.10 o                         
  12   3   5       1001.01        999.96        15.62 o                         
  13   3   5        841.10        864.50        19.17 o                         
  14   3   5          0.18         -0.19         0.72 o                         
  15   3   5        167.19        142.68         3.09 o                         
 -16   4   5         19.91         17.48         2.12 o                         
 -15   4   5         66.47         64.32         2.94 o                         
 -14   4   5        150.17        165.44         8.31 o                         
 -13   4   5         77.77         74.73         6.34 o                         
 -12   4   5         94.37        115.78         8.15 o                         
 -11   4   5        236.37        243.13         7.26 o                         
 -10   4   5         51.69         55.02         3.76 o                         
  -9   4   5          0.58         -0.06         1.23 o                         
  -8   4   5        434.83        414.31        10.02 o                         
  -7   4   5        338.19        352.09         9.07 o                         
  -6   4   5         38.34         41.55         3.41 o                         
  -5   4   5        126.00        126.77         5.56 o                         
  -4   4   5        123.87        146.38         5.08 o                         
  -3   4   5        282.96        279.86         8.71 o                         
  -2   4   5         12.85         14.21         2.06 o                         
  -1   4   5         76.65         72.98         4.50 o                         
   0   4   5          2.84          6.68         1.69 o                         
   1   4   5        139.87        137.70         4.52 o                         
   2   4   5        408.29        398.48         9.34 o                         
   3   4   5         96.00         98.10         4.46 o                         
   4   4   5        515.85        500.29         8.28 o                         
   5   4   5          3.44          3.26         1.57 o                         
   6   4   5         45.64         45.86         3.04 o                         
   7   4   5        376.68        387.00        11.02 o                         
   8   4   5        264.90        272.29         9.20 o                         
   9   4   5        203.09        209.86         7.75 o                         
  10   4   5        441.86        426.64        16.51 o                         
  11   4   5          0.19          3.12         1.32 o                         
  12   4   5        368.03        345.59        19.88 o                         
  13   4   5         80.47         80.49         4.90 o                         
  14   4   5          0.43         -0.06         0.63 o                         
 -13   5   5         70.35         71.69         2.90 o                         
 -12   5   5         12.51         12.46         1.57 o                         
 -11   5   5         55.52         55.62         3.17 o                         
 -10   5   5         26.80         28.58         2.60 o                         
  -9   5   5          9.74          8.87         1.71 o                         
  -8   5   5          2.76          2.76         1.52 o                         
  -7   5   5        488.26        493.49        19.01 o                         
  -6   5   5        784.75        812.55        20.30 o                         
  -5   5   5        402.26        416.51        14.65 o                         
  -4   5   5        188.36        195.98        10.39 o                         
  -3   5   5         33.63         34.91         3.44 o                         
  -2   5   5        196.60        206.99         8.03 o                         
  -1   5   5         62.75         68.15         3.55 o                         
   0   5   5         42.69         38.47         3.33 o                         
   1   5   5         12.87         14.16         2.36 o                         
   2   5   5        429.86        431.53         8.94 o                         
   3   5   5       1160.75       1224.91        26.49 o                         
   4   5   5        431.18        438.76         9.75 o                         
   5   5   5         47.70         52.60         3.19 o                         
   6   5   5          4.97          5.34         1.38 o                         
   7   5   5        462.67        459.11         8.13 o                         
   8   5   5        488.04        513.64        10.94 o                         
   9   5   5         99.82        107.42         4.69 o                         
  10   5   5          3.61          3.03         1.04 o                         
  11   5   5        232.44        220.38         9.80 o                         
  12   5   5        715.07        611.88         9.79 o                         
 -10   6   5         82.51         72.40         2.90 o                         
  -9   6   5        242.63        223.66         4.45 o                         
  -8   6   5          7.90          8.68         1.10 o                         
  -7   6   5         11.60         14.31         2.00 o                         
  -6   6   5        454.01        447.18         8.60 o                         
  -5   6   5        169.40        164.10         4.94 o                         
  -4   6   5        141.79        141.79         4.79 o                         
  -3   6   5        266.50        274.38         6.44 o                         
  -2   6   5         11.88         10.54         1.56 o                         
  -1   6   5         37.30         41.44         2.54 o                         
   0   6   5         13.23         14.08         2.24 o                         
   1   6   5          0.25          0.07         0.76 o                         
   2   6   5         35.67         32.70         2.19 o                         
   3   6   5          1.20          1.08         1.10 o                         
   4   6   5         49.37         49.29         3.04 o                         
   5   6   5          3.72          3.10         1.10 o                         
   6   6   5         56.26         55.16         4.27 o                         
   7   6   5         32.90         32.36         3.06 o                         
   8   6   5         92.45         84.87         4.26 o                         
  -2   7   5        149.94        153.95         5.46 o                         
  -1   7   5          3.74          3.00         1.04 o                         
   0   7   5         40.37         42.73         2.89 o                         
   1   7   5        175.40        175.74         5.58 o                         
 -19   0   6         14.81         14.56         1.99 o                         
 -18   0   6         89.75         84.88         5.67 o                         
 -17   0   6       1067.46       1123.30        22.68 o                         
 -16   0   6       1215.17       1316.65        26.50 o                         
 -15   0   6        122.60        130.27         9.03 o                         
 -14   0   6       3540.81       3806.99        48.40 o                         
 -13   0   6        382.91        412.01        15.89 o                         
 -12   0   6       1011.96        993.30        25.27 o                         
 -11   0   6       3688.10       3495.53        30.57 o                         
 -10   0   6        148.81        145.72         7.54 o                         
  -9   0   6       4431.63       4225.39        38.75 o                         
  -8   0   6         27.77         42.23         3.94 o                         
  -7   0   6       1870.44       1734.50        21.84 o                         
  -6   0   6         13.38         30.36         2.98 o                         
  -5   0   6       5077.35       5909.93        37.83 o                         
  -4   0   6        106.14         77.20         4.23 o                         
  -3   0   6      18131.40      18841.58        67.18 o                         
  -2   0   6       1630.85       1519.50        17.45 o                         
  -1   0   6        182.67        205.08         6.51 o                         
   0   0   6        386.41        336.30         8.47 o                         
   1   0   6       3215.63       3070.02        26.89 o                         
   2   0   6       7874.59       7638.51        46.33 o                         
   3   0   6       1234.65       1077.48        17.91 o                         
   4   0   6       1872.92       1927.70        80.88 o                         
   5   0   6        104.62        131.25        10.32 o                         
   6   0   6       3133.48       3297.05        64.99 o                         
   7   0   6       1198.45       1230.91        19.29 o                         
   8   0   6        603.31        595.27        30.63 o                         
   9   0   6         86.36         84.28         5.05 o                         
  10   0   6       2573.82       2737.82        28.89 o                         
  11   0   6       2929.78       3217.35        31.46 o                         
  12   0   6       1622.24       1769.94        23.15 o                         
  13   0   6       1481.77       1559.96        29.02 o                         
  14   0   6        120.33        124.66         5.60 o                         
  15   0   6        130.35        115.19         6.53 o                         
  16   0   6        315.08        279.43         7.97 o                         
 -19   1   6        429.11        443.73         9.80 o                         
 -18   1   6          9.82          9.63         1.52 o                         
 -17   1   6         35.50         41.43         3.50 o                         
 -16   1   6        363.43        364.61         7.64 o                         
 -15   1   6         74.44         76.51         3.88 o                         
 -14   1   6        274.47        279.24         9.21 o                         
 -13   1   6        133.34        122.85         6.20 o                         
 -12   1   6        331.81        308.07         5.98 o                         
 -11   1   6        196.29        199.70         5.87 o                         
 -10   1   6       1837.57       1744.23        20.35 o                         
  -9   1   6          4.77          3.57         1.63 o                         
  -8   1   6         51.85         56.39         3.36 o                         
  -7   1   6       1046.81       1044.30        12.05 o                         
  -6   1   6       2574.29       2689.17        33.65 o                         
  -5   1   6        577.89        538.10         7.92 o                         
  -4   1   6       3747.29       3880.28        20.97 o                         
  -3   1   6       1068.30       1055.01        10.63 o                         
  -2   1   6        680.32        754.59        17.11 o                         
  -1   1   6       9777.60       9711.27        70.17 o                         
   0   1   6       5067.17       5061.55        59.51 o                         
   1   1   6        229.40        247.01        10.62 o                         
   2   1   6         21.52         27.51         2.15 o                         
   3   1   6       1444.86       1384.18        22.77 o                         
   4   1   6       1028.13        981.77        10.30 o                         
   5   1   6       1614.19       1767.85        18.16 o                         
   6   1   6        375.61        409.81         9.14 o                         
   7   1   6        204.36        215.50         9.12 o                         
   8   1   6         11.61          8.37         1.22 o                         
   9   1   6        443.96        478.80        11.30 o                         
  10   1   6        933.42        982.10        12.09 o                         
  11   1   6        705.60        723.84        13.76 o                         
  12   1   6         13.97         16.22         1.83 o                         
  13   1   6        698.90        750.57        12.01 o                         
  14   1   6        189.83        194.98         5.59 o                         
  15   1   6        161.39        160.67         7.92 o                         
  16   1   6        191.96        187.46         4.90 o                         
 -18   2   6         26.93         26.11         1.75 o                         
 -17   2   6        180.21        177.46         5.58 o                         
 -16   2   6        231.95        240.65         7.41 o                         
 -15   2   6         47.13         41.20         3.56 o                         
 -14   2   6       1038.74       1060.40        24.92 o                         
 -13   2   6        907.50        939.39        16.75 o                         
 -12   2   6        451.68        468.70        11.87 o                         
 -11   2   6         88.78         85.58         3.24 o                         
 -10   2   6        270.94        262.09         5.94 o                         
  -9   2   6        236.24        238.08         5.36 o                         
  -8   2   6       4499.02       4248.61        30.51 o                         
  -7   2   6       5029.60       4950.90        71.97 o                         
  -6   2   6       2383.59       2316.00        19.39 o                         
  -5   2   6          3.22          6.87         1.98 o                         
  -4   2   6         22.63         25.04         1.88 o                         
  -3   2   6        201.84        213.72         8.54 o                         
  -2   2   6        368.20        350.44         6.71 o                         
  -1   2   6          5.59          6.09         1.23 o                         
   0   2   6        575.88        564.48         8.67 o                         
   1   2   6        978.06        932.63        19.09 o                         
   2   2   6        147.32        119.09         4.42 o                         
   3   2   6        264.11        254.37         5.21 o                         
   4   2   6         49.52         53.47         2.54 o                         
   5   2   6       1423.27       1425.92        27.60 o                         
   6   2   6       4395.78       5052.25        47.67 o                         
   7   2   6       1368.12       1419.44        13.64 o                         
   8   2   6        272.30        291.88         5.62 o                         
   9   2   6        795.26        893.58        14.89 o                         
  10   2   6        243.38        250.33         6.98 o                         
  11   2   6         49.13         59.70         3.54 o                         
  12   2   6        864.68        912.96        15.30 o                         
  13   2   6        279.62        296.28        12.23 o                         
  14   2   6         32.29         27.54         3.80 o                         
  15   2   6        115.68        106.80         4.03 o                         
  16   2   6         99.66         83.36         2.89 o                         
 -17   3   6        202.41        190.89         6.89 o                         
 -16   3   6          1.35          1.57         0.65 o                         
 -15   3   6         90.80         87.32         4.32 o                         
 -14   3   6         24.61         27.72         2.85 o                         
 -13   3   6        200.84        191.88         9.82 o                         
 -12   3   6        958.28        940.39        28.98 o                         
 -11   3   6       1688.00       1646.02        40.37 o                         
 -10   3   6       1078.35       1065.43        16.77 o                         
  -9   3   6        111.88        117.41         4.62 o                         
  -8   3   6         21.14         20.51         1.73 o                         
  -7   3   6        429.05        449.13         8.21 o                         
  -6   3   6          1.47          2.60         1.80 o                         
  -5   3   6         30.34         33.77         4.03 o                         
  -4   3   6         63.03         58.73         4.88 o                         
  -3   3   6          5.86          7.53         2.13 o                         
  -2   3   6         17.77         19.39         1.94 o                         
  -1   3   6          5.90          3.40         1.19 o                         
   0   3   6         40.29         44.70         5.61 o                         
   1   3   6        157.23        141.73         6.22 o                         
   2   3   6        202.87        186.72         6.49 o                         
   3   3   6         54.65         51.47         4.71 o                         
   4   3   6        406.41        411.25        11.31 o                         
   5   3   6        155.45        169.50        14.21 o                         
   6   3   6         57.26         60.13         2.96 o                         
   7   3   6        178.96        174.81         5.72 o                         
   8   3   6        411.34        423.22         8.83 o                         
   9   3   6        852.86        880.94        33.48 o                         
  10   3   6       1669.22       1698.28       103.08 o                         
  11   3   6        439.86        461.44         9.87 o                         
  12   3   6         41.73         38.92         3.08 o                         
  13   3   6         39.69         40.22         2.86 o                         
  14   3   6          0.38          0.96         0.71 o                         
 -16   4   6         90.62         77.59         3.91 o                         
 -15   4   6        465.31        466.27        11.81 o                         
 -14   4   6          1.83          2.51         1.95 o                         
 -13   4   6        807.68        839.74        19.79 o                         
 -12   4   6        195.40        199.90        10.47 o                         
 -11   4   6         69.30         61.26         4.61 o                         
 -10   4   6          2.10          2.72         1.46 o                         
  -9   4   6         29.28         30.91         3.70 o                         
  -8   4   6         11.15         13.70         2.18 o                         
  -7   4   6       1080.15       1056.46        15.87 o                         
  -6   4   6         29.72         29.40         2.84 o                         
  -5   4   6       2956.72       2958.47        28.48 o                         
  -4   4   6       2450.19       2525.91        34.03 o                         
  -3   4   6       1214.23       1174.92        17.99 o                         
  -2   4   6        751.93        769.59        12.90 o                         
  -1   4   6        624.11        604.34        12.69 o                         
   0   4   6        714.75        683.74         8.87 o                         
   1   4   6       1307.46       1260.52        16.20 o                         
   2   4   6        409.37        393.32         7.23 o                         
   3   4   6       1107.89       1108.90        17.57 o                         
   4   4   6        717.66        727.26        15.29 o                         
   5   4   6        191.95        192.55         5.86 o                         
   6   4   6        767.32        784.99        15.29 o                         
   7   4   6        355.98        361.58        10.32 o                         
   8   4   6        126.88        129.38         6.07 o                         
   9   4   6         50.48         42.61         3.45 o                         
  10   4   6          0.46          0.34         1.11 o                         
  11   4   6        137.53        131.27         4.75 o                         
  12   4   6        369.67        366.10         6.46 o                         
  13   4   6         46.03         40.72         2.98 o                         
 -13   5   6         30.31         27.38         1.76 o                         
 -12   5   6        296.65        284.78         6.53 o                         
 -11   5   6        124.69        119.21         4.33 o                         
 -10   5   6         49.89         51.33         3.20 o                         
  -9   5   6          9.89         14.90         2.03 o                         
  -8   5   6        353.12        351.23        13.29 o                         
  -7   5   6        112.94        113.30         5.45 o                         
  -6   5   6        205.93        216.99        10.32 o                         
  -5   5   6         63.07         59.15         5.57 o                         
  -4   5   6         45.84         50.77         5.34 o                         
  -3   5   6        536.57        518.63        16.41 o                         
  -2   5   6       1045.58       1080.15        15.12 o                         
  -1   5   6         22.80         25.15         2.71 o                         
   0   5   6          9.24         12.89         2.33 o                         
   1   5   6        720.56        743.27        23.14 o                         
   2   5   6        947.78        964.22        19.67 o                         
   3   5   6         21.66         19.26         1.81 o                         
   4   5   6          1.11          2.17         1.12 o                         
   5   5   6          1.17          2.13         1.42 o                         
   6   5   6          3.08          2.98         0.88 o                         
   7   5   6        168.46        166.68         7.62 o                         
   8   5   6          6.47          7.99         1.14 o                         
   9   5   6        138.48        142.04         4.82 o                         
  10   5   6        127.17        117.53         3.82 o                         
  11   5   6        367.17        316.94         7.46 o                         
 -10   6   6          6.17          7.00         1.43 o                         
  -9   6   6        838.82        817.88        27.46 o                         
  -8   6   6        509.75        497.94        17.03 o                         
  -7   6   6          0.13          2.06         1.08 o                         
  -6   6   6         65.86         73.05         3.09 o                         
  -5   6   6        127.89        141.87         4.37 o                         
  -4   6   6        160.85        160.05         4.65 o                         
  -3   6   6        280.66        284.48         6.34 o                         
  -2   6   6        133.23        138.72         4.29 o                         
  -1   6   6         16.65         20.42         3.22 o                         
   0   6   6         14.64         11.35         1.61 o                         
   1   6   6         18.44         21.58         2.86 o                         
   2   6   6        243.42        250.39         6.56 o                         
   3   6   6         11.38         15.79         2.57 o                         
   4   6   6        384.39        407.61        11.43 o                         
   5   6   6        578.31        611.30        13.46 o                         
   6   6   6        242.32        244.61         7.96 o                         
   7   6   6        388.92        368.00         8.70 o                         
 -19   1   7          5.44          8.82         1.43 o                         
 -18   1   7        142.84        136.01         8.00 o                         
 -17   1   7        182.78        188.24         4.72 o                         
 -16   1   7         70.68         74.98         3.47 o                         
 -15   1   7        871.91        885.23        12.57 o                         
 -14   1   7         38.32         51.29         4.17 o                         
 -13   1   7         54.01         50.91         3.45 o                         
 -12   1   7         30.07         31.38         3.33 o                         
 -11   1   7         42.59         41.58         2.51 o                         
 -10   1   7        959.67        883.10        17.79 o                         
  -9   1   7        147.14        139.26         8.03 o                         
  -8   1   7        352.51        381.27         8.10 o                         
  -7   1   7         18.87         14.86         2.20 o                         
  -6   1   7         56.51         65.01         3.21 o                         
  -5   1   7        137.26        103.14         3.88 o                         
  -4   1   7        990.34        970.63        28.47 o                         
  -3   1   7          6.02          8.16         1.33 o                         
  -2   1   7       2682.13       2471.91        34.19 o                         
  -1   1   7       2909.57       2719.97        40.39 o                         
   0   1   7          2.02          1.14         1.02 o                         
   1   1   7          7.37          5.71         1.42 o                         
   2   1   7         34.84         42.39        22.77 o                         
   3   1   7        416.57        415.99         7.21 o                         
   4   1   7       3542.42       3628.60        21.63 o                         
   5   1   7        262.32        258.89         7.42 o                         
   6   1   7          0.42          3.33         1.54 o                         
   7   1   7        122.01        138.34         4.19 o                         
   8   1   7        904.26        973.24        13.49 o                         
   9   1   7       2894.94       3170.56        26.49 o                         
  10   1   7        389.40        413.56         7.95 o                         
  11   1   7        290.82        317.85         7.64 o                         
  12   1   7       1061.57       1111.23        15.95 o                         
  13   1   7        288.41        294.17         8.16 o                         
  14   1   7        146.24        145.68         5.27 o                         
  15   1   7         72.21         77.02         2.63 o                         
  16   1   7          0.52          1.11         0.85 o                         
 -18   2   7        379.79        370.01         9.06 o                         
 -17   2   7        104.11        104.87         4.16 o                         
 -16   2   7         28.58         33.11         2.89 o                         
 -15   2   7        490.47        479.66        11.16 o                         
 -14   2   7        510.01        511.04        17.29 o                         
 -13   2   7        849.73        849.15        16.06 o                         
 -12   2   7        414.27        406.88        11.15 o                         
 -11   2   7        429.91        424.08        16.65 o                         
 -10   2   7        413.26        382.22         8.46 o                         
  -9   2   7       1250.54       1212.58        14.42 o                         
  -8   2   7        103.92        106.44         7.41 o                         
  -7   2   7       3180.36       3166.36        37.50 o                         
  -6   2   7       2890.93       2840.47        33.82 o                         
  -5   2   7         49.33         52.36         4.54 o                         
  -4   2   7        100.72         89.11         3.76 o                         
  -3   2   7        158.35        129.22         4.68 o                         
  -2   2   7        690.91        735.37        10.50 o                         
  -1   2   7        108.05        105.37         4.10 o                         
   0   2   7         13.37         12.10         1.61 o                         
   1   2   7       1105.16        981.07        13.03 o                         
   2   2   7        101.95         91.24         4.23 o                         
   3   2   7        117.33        109.40         3.68 o                         
   4   2   7       1343.42       1458.31        33.43 o                         
   5   2   7       1887.59       1998.94        34.04 o                         
   6   2   7        113.90        123.79         5.83 o                         
   7   2   7        259.94        255.12         8.24 o                         
   8   2   7        783.44        792.88        22.14 o                         
   9   2   7        437.87        504.12        17.77 o                         
  10   2   7        323.37        378.17        15.33 o                         
  11   2   7        271.98        296.68        13.21 o                         
  12   2   7         32.10         40.85         5.13 o                         
  13   2   7        368.34        383.11        13.03 o                         
  14   2   7          2.62          1.70         1.11 o                         
  15   2   7         12.15          7.57         1.10 o                         
 -17   3   7        132.10        126.90         5.30 o                         
 -16   3   7          5.76          4.79         0.97 o                         
 -15   3   7          0.17          1.23         0.98 o                         
 -14   3   7        641.23        613.56        32.64 o                         
 -13   3   7        898.70        865.86        34.96 o                         
 -12   3   7        275.75        273.54        16.05 o                         
 -11   3   7        616.74        611.05        22.26 o                         
 -10   3   7         32.82         31.37         3.22 o                         
  -9   3   7        202.85        204.04         7.33 o                         
  -8   3   7       1505.18       1484.34        17.25 o                         
  -7   3   7         66.53         67.75         2.63 o                         
  -6   3   7       3232.44       3411.94        98.40 o                         
  -5   3   7       1675.78       1668.53        34.73 o                         
  -4   3   7         95.81         75.35         5.64 o                         
  -3   3   7          2.66          8.57         2.26 o                         
  -2   3   7        430.40        421.86         9.25 o                         
  -1   3   7         26.69         29.47         3.48 o                         
   0   3   7       4161.30       4381.50        29.90 o                         
   1   3   7       1050.66       1027.92        23.70 o                         
   2   3   7        279.60        273.86         6.68 o                         
   3   3   7        746.87        718.80        21.22 o                         
   4   3   7         10.85         13.88         1.58 o                         
   5   3   7        822.95        868.52        17.05 o                         
   6   3   7        113.50        116.60         4.77 o                         
   7   3   7        587.68        605.50        10.62 o                         
   8   3   7        906.46        893.86        12.73 o                         
   9   3   7          1.14          0.79         1.16 o                         
  10   3   7          6.55          5.84         1.28 o                         
  11   3   7        262.27        258.44         7.66 o                         
  12   3   7          0.26          0.37         0.98 o                         
  13   3   7       1237.48       1155.46        10.70 o                         
  14   3   7        745.18        623.27        10.60 o                         
 -15   4   7         14.85         17.17         2.43 o                         
 -14   4   7         18.55         18.85         2.98 o                         
 -13   4   7        121.49        108.81         7.13 o                         
 -12   4   7          8.64         10.01         2.21 o                         
 -11   4   7        242.03        258.88         8.78 o                         
 -10   4   7         79.24         68.53         4.13 o                         
  -9   4   7        825.92        822.03        14.07 o                         
  -8   4   7       1015.26        971.99        44.44 o                         
  -7   4   7         30.17         27.39         4.91 o                         
  -6   4   7          0.16          1.58         1.08 o                         
  -5   4   7        431.39        391.07        13.95 o                         
  -4   4   7        113.77        106.45         3.80 o                         
  -3   4   7        369.10        341.26         8.01 o                         
  -2   4   7         66.49         68.60         3.23 o                         
  -1   4   7         85.52         85.67         3.61 o                         
   0   4   7         34.55         35.47         2.18 o                         
   1   4   7          5.65         10.15         2.72 o                         
   2   4   7        192.09        192.52         5.90 o                         
   3   4   7        246.54        250.82         6.92 o                         
   4   4   7          0.57          2.33         1.44 o                         
   5   4   7          3.86          5.59         1.77 o                         
   6   4   7        203.08        220.70         7.91 o                         
   7   4   7        562.53        548.75        12.05 o                         
   8   4   7         29.27         30.97         2.99 o                         
   9   4   7         20.38         23.87         2.39 o                         
  10   4   7         83.21         84.52         3.86 o                         
  11   4   7        146.80        146.41         4.30 o                         
  12   4   7         10.55         10.42         1.46 o                         
 -13   5   7        324.40        294.48         7.80 o                         
 -12   5   7         10.62          7.50         1.19 o                         
 -11   5   7        151.25        150.99         4.53 o                         
 -10   5   7        407.90        383.68         8.12 o                         
  -9   5   7        803.31        768.90        16.40 o                         
  -8   5   7        236.29        235.95        10.48 o                         
  -7   5   7         53.48         45.77         2.68 o                         
  -6   5   7        155.41        156.07         6.98 o                         
  -5   5   7        422.74        407.64        13.36 o                         
  -4   5   7        541.85        516.04        11.03 o                         
  -3   5   7         41.34         42.87         2.35 o                         
  -2   5   7        270.89        292.83         6.86 o                         
  -1   5   7        328.99        338.30        11.61 o                         
   0   5   7        394.69        410.30         9.87 o                         
   1   5   7         98.47         97.95         4.11 o                         
   2   5   7         41.49         42.68         2.77 o                         
   3   5   7        183.56        189.51         5.47 o                         
   4   5   7        232.17        230.42         6.15 o                         
   5   5   7        499.13        487.43        15.47 o                         
   6   5   7        101.55         93.25         3.70 o                         
   7   5   7         39.23         39.57         2.32 o                         
   8   5   7         96.79         88.63         5.03 o                         
   9   5   7         38.06         35.45         1.73 o                         
  10   5   7        142.02        143.75         4.76 o                         
 -10   6   7         55.54         52.56         3.14 o                         
  -9   6   7        136.79        127.66         7.23 o                         
  -8   6   7         15.57         17.32         1.67 o                         
  -7   6   7         66.70         68.87         3.38 o                         
  -6   6   7         29.64         29.36         2.34 o                         
  -5   6   7         19.32         19.17         1.58 o                         
  -4   6   7          0.13          1.23         0.94 o                         
  -3   6   7         16.86         18.91         1.57 o                         
  -2   6   7         13.50         12.05         1.78 o                         
  -1   6   7        176.03        176.25         8.05 o                         
   0   6   7         77.53         78.02         3.60 o                         
   1   6   7          4.14          3.52         0.95 o                         
   2   6   7         66.22         63.36         3.15 o                         
   3   6   7         71.59         73.73         4.82 o                         
   4   6   7        193.38        189.67         7.25 o                         
   5   6   7        315.08        327.77         8.94 o                         
   6   6   7         17.08         13.92         1.88 o                         
 -19   0   8          0.01          3.06         1.02 o                         
 -18   0   8         16.29         18.17         2.53 o                         
 -17   0   8        151.66        148.89         7.90 o                         
 -16   0   8        653.87        667.44        18.17 o                         
 -15   0   8        192.64        221.21        11.36 o                         
 -14   0   8       1115.92       1177.52        26.75 o                         
 -13   0   8       1518.95       1562.67        31.47 o                         
 -12   0   8         20.59         21.34         2.25 o                         
 -11   0   8        196.57        182.06         5.66 o                         
 -10   0   8         34.87         30.11         2.84 o                         
  -9   0   8       2424.94       2261.49        30.42 o                         
  -8   0   8      11914.64      12174.47        70.50 o                         
  -7   0   8       4840.31       4686.72        41.27 o                         
  -6   0   8       1290.06       1351.89        21.14 o                         
  -5   0   8        752.29        749.16        15.33 o                         
  -4   0   8          2.07          2.81         1.60 o                         
  -3   0   8       4772.06       5328.00        40.44 o                         
  -2   0   8         28.20         19.07         2.82 o                         
  -1   0   8         97.21         96.44         5.53 o                         
   0   0   8        715.91        737.33        15.17 o                         
   1   0   8         14.28         18.78         2.86 o                         
   2   0   8        330.71        351.40        11.43 o                         
   3   0   8       2487.49       2515.26        32.59 o                         
   4   0   8         22.50         20.39         2.38 o                         
   5   0   8       2044.49       1984.88        31.04 o                         
   6   0   8       1470.01       1543.83        26.99 o                         
   7   0   8         30.30         31.39         2.66 o                         
   8   0   8         29.39         43.86         3.82 o                         
   9   0   8       1056.30       1160.89        19.15 o                         
  10   0   8       1902.62       2072.31        25.31 o                         
  11   0   8       3122.05       3365.86        44.65 o                         
  12   0   8        686.19        684.20        18.74 o                         
  13   0   8         79.60         77.78         5.87 o                         
  14   0   8        616.84        606.36         9.97 o                         
  15   0   8        344.97        328.73         8.46 o                         
 -18   1   8         43.32         42.20         3.34 o                         
 -17   1   8        305.52        293.34        22.18 o                         
 -16   1   8         32.76         36.64         2.40 o                         
 -15   1   8        108.72        105.76         5.49 o                         
 -14   1   8       1055.91       1057.78        17.49 o                         
 -13   1   8         31.50         29.78         2.76 o                         
 -12   1   8          9.11         11.05         2.96 o                         
 -11   1   8        111.87        101.15         3.85 o                         
 -10   1   8          7.07          8.57         1.53 o                         
  -9   1   8        136.19        134.76         5.06 o                         
  -8   1   8        277.83        274.36         7.35 o                         
  -7   1   8        464.95        444.63         8.99 o                         
  -6   1   8       1061.94       1037.84        13.31 o                         
  -5   1   8        850.84        830.81        11.66 o                         
  -4   1   8        465.09        556.41         9.97 o                         
  -3   1   8        700.77        794.19        11.00 o                         
  -2   1   8       4094.85       4237.02        25.82 o                         
  -1   1   8       3917.05       3933.28        76.50 o                         
   0   1   8        147.50        153.37         5.06 o                         
   1   1   8         29.75         20.25         2.13 o                         
   2   1   8        664.71        657.82        15.37 o                         
   3   1   8         82.97         85.43         5.86 o                         
   4   1   8         33.35         30.42         2.29 o                         
   5   1   8        317.55        312.88        18.03 o                         
   6   1   8         33.27         52.66         3.34 o                         
   7   1   8        773.63        872.22        12.99 o                         
   8   1   8       1028.35       1064.09        14.59 o                         
   9   1   8          0.95          2.77         1.28 o                         
  10   1   8        706.29        713.91        24.57 o                         
  11   1   8        476.95        476.87        11.74 o                         
  12   1   8        253.94        255.13         6.27 o                         
  13   1   8        292.76        293.63         5.26 o                         
  14   1   8        741.78        758.77         8.61 o                         
  15   1   8          7.91          8.38         1.04 o                         
 -18   2   8        554.01        495.26         9.67 o                         
 -17   2   8       1124.69       1126.56        31.76 o                         
 -16   2   8        879.99        918.94        13.55 o                         
 -15   2   8        220.71        231.75        10.83 o                         
 -14   2   8        261.01        264.22        12.31 o                         
 -13   2   8         26.50         26.32         3.24 o                         
 -12   2   8        849.14        867.16        16.32 o                         
 -11   2   8        728.35        719.93        14.43 o                         
 -10   2   8        246.27        253.77         7.06 o                         
  -9   2   8        219.66        203.71         6.18 o                         
  -8   2   8        451.77        439.09         7.44 o                         
  -7   2   8        143.82        132.43         5.63 o                         
  -6   2   8         17.91         24.24         3.64 o                         
  -5   2   8        599.90        648.53        16.32 o                         
  -4   2   8       1101.26       1060.64        20.87 o                         
  -3   2   8        574.11        525.84        12.90 o                         
  -2   2   8       1381.06       1460.06        16.42 o                         
  -1   2   8         41.58         35.49         2.70 o                         
   0   2   8        769.73        798.84        12.12 o                         
   1   2   8       3943.78       3971.51        55.69 o                         
   2   2   8       3768.68       3874.66        36.64 o                         
   3   2   8        658.71        666.36        12.60 o                         
   4   2   8       1297.56       1418.61        13.00 o                         
   5   2   8         86.99         88.23         3.61 o                         
   6   2   8         50.33         57.00         3.38 o                         
   7   2   8        412.74        428.49        10.68 o                         
   8   2   8        230.88        235.74        12.34 o                         
   9   2   8         59.17         62.54         6.66 o                         
  10   2   8         29.25         31.58         4.88 o                         
  11   2   8        119.47        116.73         5.70 o                         
  12   2   8        250.71        240.20         7.34 o                         
  13   2   8         39.32         39.89         2.81 o                         
  14   2   8        193.19        158.13         4.52 o                         
 -17   3   8          1.10          2.82         0.86 o                         
 -16   3   8         27.98         29.73         2.38 o                         
 -15   3   8          0.57          1.17         2.50 o                         
 -14   3   8        256.28        250.57        10.03 o                         
 -13   3   8        466.95        483.69        26.63 o                         
 -12   3   8        445.97        450.45        16.88 o                         
 -11   3   8        476.68        440.24        14.48 o                         
 -10   3   8        801.15        775.62        14.57 o                         
  -9   3   8       2039.08       1990.15        72.99 o                         
  -8   3   8        294.48        283.23         8.99 o                         
  -7   3   8        571.27        559.45         8.61 o                         
  -6   3   8          0.77          1.10         0.79 o                         
  -5   3   8        142.99        158.21         5.51 o                         
  -4   3   8         95.55         95.01         4.82 o                         
  -3   3   8        798.71        792.29        12.52 o                         
  -2   3   8         37.34         37.08         4.08 o                         
  -1   3   8          7.46         12.11         2.03 o                         
   0   3   8          9.31          8.68         2.16 o                         
   1   3   8         90.52         87.53         3.54 o                         
   2   3   8         99.45         96.33         3.90 o                         
   3   3   8        311.35        313.69         5.91 o                         
   4   3   8        190.10        206.86         4.78 o                         
   5   3   8         53.02         57.79         3.90 o                         
   6   3   8        447.62        440.47         7.81 o                         
   7   3   8        140.60        132.95         4.98 o                         
   8   3   8         15.43         17.58         1.94 o                         
   9   3   8        130.25        122.47         4.43 o                         
  10   3   8        847.34        830.06        11.09 o                         
  11   3   8        424.02        387.56         6.88 o                         
  12   3   8         38.30         34.05         1.85 o                         
  13   3   8         14.35         10.56         1.58 o                         
 -15   4   8        213.43        207.57         7.03 o                         
 -14   4   8          1.56          3.55         1.66 o                         
 -13   4   8        444.66        440.96        13.52 o                         
 -12   4   8       1507.15       1524.59        24.35 o                         
 -11   4   8         76.86         80.62         6.03 o                         
 -10   4   8        455.73        451.11         9.88 o                         
  -9   4   8         16.19         19.96         3.39 o                         
  -8   4   8        267.45        279.26        11.67 o                         
  -7   4   8       2080.67       2044.14        67.31 o                         
  -6   4   8       3055.66       3004.76        84.89 o                         
  -5   4   8         79.58         80.22         3.32 o                         
  -4   4   8        819.50        810.04        10.42 o                         
  -3   4   8         16.91         19.52         2.24 o                         
  -2   4   8         25.82         24.79         2.48 o                         
  -1   4   8        654.39        684.67        11.72 o                         
   0   4   8        333.42        325.61         8.17 o                         
   1   4   8         75.90         74.45         4.04 o                         
   2   4   8         18.58         16.93         1.78 o                         
   3   4   8         58.96         60.56         6.44 o                         
   4   4   8        960.94        951.95        20.26 o                         
   5   4   8          2.24          2.09         1.37 o                         
   6   4   8        375.37        370.21         9.58 o                         
   7   4   8       1522.36       1476.28        43.14 o                         
   8   4   8        131.65        136.44         5.25 o                         
   9   4   8        547.10        528.23        14.12 o                         
  10   4   8        625.70        590.00         8.57 o                         
  11   4   8         23.72         22.74         2.10 o                         
 -13   5   8        152.98        127.21         4.78 o                         
 -12   5   8         14.18         12.57         1.44 o                         
 -11   5   8         75.50         74.80         4.62 o                         
 -10   5   8        307.37        302.97         6.74 o                         
  -9   5   8       1031.13       1017.21        10.67 o                         
  -8   5   8        251.35        240.91         6.67 o                         
  -7   5   8        509.66        483.95        13.06 o                         
  -6   5   8        246.35        237.91         7.77 o                         
  -5   5   8        296.96        301.37         8.52 o                         
  -4   5   8        815.49        797.85        29.22 o                         
  -3   5   8       2765.05       2796.58        34.18 o                         
  -2   5   8          0.78          1.90         1.16 o                         
  -1   5   8        259.73        249.36         8.24 o                         
   0   5   8        103.52         99.86         4.99 o                         
   1   5   8        455.77        457.73        10.43 o                         
   2   5   8         18.59         17.30         2.49 o                         
   3   5   8         32.05         28.00         2.86 o                         
   4   5   8        122.54        117.74         5.15 o                         
   5   5   8         22.23         18.78         2.18 o                         
   6   5   8        430.35        420.39        26.95 o                         
   7   5   8         37.77         34.96         2.36 o                         
   8   5   8          1.70          2.24         0.81 o                         
   9   5   8        182.08        153.49         5.03 o                         
  -8   6   8        235.23        241.26        10.32 o                         
  -7   6   8         37.17         36.68         2.23 o                         
  -6   6   8        279.42        277.62         6.17 o                         
  -5   6   8         14.63         15.57         1.55 o                         
  -4   6   8         41.41         37.12         2.52 o                         
  -3   6   8        383.63        398.50         7.92 o                         
  -2   6   8       1181.54       1133.09        17.51 o                         
  -1   6   8          7.62          7.31         1.82 o                         
   0   6   8        135.60        134.42         4.61 o                         
   1   6   8         17.85         19.54         1.76 o                         
   2   6   8        175.18        174.74         3.81 o                         
   3   6   8        689.99        703.25        11.90 o                         
   4   6   8        139.13        136.10         3.68 o                         
   5   6   8        438.20        423.53         8.78 o                         
 -18   1   9          6.43          7.53         1.62 o                         
 -17   1   9        223.29        214.78         5.82 o                         
 -16   1   9         69.26         71.62         3.11 o                         
 -15   1   9        691.27        698.01        30.81 o                         
 -14   1   9       1232.61       1307.70        48.46 o                         
 -13   1   9       1087.06       1095.94        19.80 o                         
 -12   1   9        542.30        537.21        10.25 o                         
 -11   1   9        211.18        215.70        11.96 o                         
 -10   1   9        621.74        569.14        10.29 o                         
  -9   1   9       1594.43       1501.13        14.08 o                         
  -8   1   9        793.68        827.44        15.33 o                         
  -7   1   9        594.42        546.91        10.61 o                         
  -6   1   9        748.90        712.15        11.87 o                         
  -5   1   9        532.73        577.01        13.03 o                         
  -4   1   9       2685.58       2836.03        34.02 o                         
  -3   1   9       6431.92       6983.10        36.39 o                         
  -2   1   9        102.24        121.08         6.07 o                         
  -1   1   9       2077.21       2046.31        60.99 o                         
   0   1   9       1190.82       1184.68        37.98 o                         
   1   1   9          5.64          9.80         1.81 o                         
   2   1   9          4.40          3.38         1.38 o                         
   3   1   9        260.17        262.27        10.77 o                         
   4   1   9       1410.10       1457.94        13.79 o                         
   5   1   9       1313.45       1302.58        15.41 o                         
   6   1   9        169.80        170.46         4.41 o                         
   7   1   9          5.39          4.87         1.34 o                         
   8   1   9          0.99          2.36         1.18 o                         
   9   1   9         21.69         20.68         2.29 o                         
  10   1   9        278.88        256.07         5.94 o                         
  11   1   9         32.82         29.54         2.00 o                         
  12   1   9        754.98        746.40        10.42 o                         
  13   1   9        536.38        518.94         7.32 o                         
  14   1   9          4.94          4.17         1.47 o                         
 -17   2   9        155.61        148.78         4.27 o                         
 -16   2   9        343.67        347.73         7.91 o                         
 -15   2   9        185.10        198.19         9.70 o                         
 -14   2   9        235.11        229.72        11.25 o                         
 -13   2   9         49.91         45.85         3.97 o                         
 -12   2   9        147.62        140.94         7.72 o                         
 -11   2   9          2.61          3.39         2.30 o                         
 -10   2   9        965.18        987.94        16.79 o                         
  -9   2   9        319.05        316.41         7.75 o                         
  -8   2   9        331.95        300.91         6.44 o                         
  -7   2   9        584.02        581.90        10.04 o                         
  -6   2   9         98.11         85.48         3.83 o                         
  -5   2   9         83.03         88.89         4.63 o                         
  -4   2   9       1521.52       1600.19        26.38 o                         
  -3   2   9          5.47         12.20         1.89 o                         
  -2   2   9       1912.94       2076.68        34.59 o                         
  -1   2   9         92.64         91.82         4.49 o                         
   0   2   9        554.18        528.58        11.83 o                         
   1   2   9        315.77        291.09         8.35 o                         
   2   2   9       1421.72       1460.89        13.48 o                         
   3   2   9        523.31        530.49         7.60 o                         
   4   2   9        491.18        476.95         8.34 o                         
   5   2   9          2.78          0.63         1.03 o                         
   6   2   9        269.86        270.69         7.41 o                         
   7   2   9        107.60        132.64         6.49 o                         
   8   2   9        166.25        175.04         7.39 o                         
   9   2   9         23.48         23.20         3.02 o                         
  10   2   9        314.79        318.51         9.15 o                         
  11   2   9         34.79         29.36         2.85 o                         
  12   2   9          1.11         -0.19         1.11 o                         
  13   2   9        284.72        247.76         8.03 o                         
  14   2   9          7.55          4.24         1.02 o                         
 -16   3   9        252.48        248.89         7.78 o                         
 -15   3   9         12.26         13.10         1.59 o                         
 -14   3   9        126.99        110.55         6.44 o                         
 -13   3   9        577.25        534.79        11.05 o                         
 -12   3   9        109.84        104.92         5.31 o                         
 -11   3   9        618.54        582.27        14.87 o                         
 -10   3   9        183.36        200.47         7.50 o                         
  -9   3   9         52.38         54.65         4.04 o                         
  -8   3   9        336.45        336.91         7.77 o                         
  -7   3   9       1478.45       1442.87        14.06 o                         
  -6   3   9        169.58        171.49         4.38 o                         
  -5   3   9       3777.94       3858.41        33.98 o                         
  -4   3   9        657.04        709.04         9.61 o                         
  -3   3   9       1199.79       1315.39        13.04 o                         
  -2   3   9        236.39        230.96         5.48 o                         
  -1   3   9        184.15        190.92         4.24 o                         
   0   3   9        443.93        486.28        11.05 o                         
   1   3   9       1531.47       1593.80        13.46 o                         
   2   3   9         11.81         17.11         1.91 o                         
   3   3   9       1095.42       1147.44        16.03 o                         
   4   3   9        515.20        528.22         8.64 o                         
   5   3   9        251.72        258.89         7.59 o                         
   6   3   9        445.97        457.71         9.07 o                         
   7   3   9          0.62          1.76         0.85 o                         
   8   3   9       1190.02       1169.40        11.44 o                         
   9   3   9        952.07        921.37        16.65 o                         
  10   3   9          1.76          2.38         0.77 o                         
  11   3   9         73.17         58.94         4.30 o                         
  12   3   9        163.25        128.13         5.06 o                         
 -15   4   9         29.10         27.85         2.37 o                         
 -14   4   9        282.78        267.19         8.69 o                         
 -13   4   9        130.36        135.29         7.13 o                         
 -12   4   9         51.60         49.41         4.47 o                         
 -11   4   9         76.35         81.42         5.90 o                         
 -10   4   9        122.60        125.52         5.08 o                         
  -9   4   9          0.17          2.70         2.29 o                         
  -8   4   9        184.10        171.87         9.13 o                         
  -7   4   9          4.14          4.71         1.55 o                         
  -6   4   9        335.18        346.87        13.24 o                         
  -5   4   9          2.93          4.89         1.81 o                         
  -4   4   9        126.68        148.84         5.45 o                         
  -3   4   9          0.89          2.71         1.39 o                         
  -2   4   9         57.44         59.98         3.61 o                         
  -1   4   9        163.93        177.97         6.15 o                         
   0   4   9        436.45        462.57         9.77 o                         
   1   4   9          0.20          1.39         1.33 o                         
   2   4   9        360.63        388.74         8.87 o                         
   3   4   9         13.21         18.77         3.44 o                         
   4   4   9        194.81        205.75         7.03 o                         
   5   4   9         51.07         52.85         3.62 o                         
   6   4   9        470.05        485.54        10.04 o                         
   7   4   9         12.86         12.67         1.63 o                         
   8   4   9         20.37         20.10         1.83 o                         
   9   4   9         75.11         77.29         4.47 o                         
  10   4   9          3.37          3.72         1.43 o                         
  11   4   9        105.27         81.78         3.68 o                         
 -12   5   9         22.92         20.97         2.32 o                         
 -11   5   9         36.60         32.54         2.81 o                         
 -10   5   9        184.30        174.25         5.14 o                         
  -9   5   9        350.46        320.08         9.26 o                         
  -8   5   9         11.95         13.31         1.71 o                         
  -7   5   9         46.61         48.74         4.13 o                         
  -6   5   9         65.12         60.43         3.23 o                         
  -5   5   9         90.19         91.42         4.09 o                         
  -4   5   9        112.66        106.79         3.67 o                         
  -3   5   9         94.62         82.49         3.36 o                         
  -2   5   9        168.70        171.96         4.92 o                         
  -1   5   9        500.89        496.65         9.99 o                         
   0   5   9        604.18        605.80        15.88 o                         
   1   5   9        288.98        296.37         8.12 o                         
   2   5   9         13.70         13.56         2.95 o                         
   3   5   9          1.27          3.36         1.41 o                         
   4   5   9         90.26         94.84         4.33 o                         
   5   5   9        293.28        290.67        17.25 o                         
   6   5   9          0.32          2.17         0.97 o                         
   7   5   9        196.05        186.04        10.46 o                         
   8   5   9        228.24        203.72         5.74 o                         
  -7   6   9         63.33         60.11         3.47 o                         
  -6   6   9         38.06         37.80         3.16 o                         
  -5   6   9          5.86          6.65         1.76 o                         
  -4   6   9         42.70         41.28         3.75 o                         
  -3   6   9         14.46         11.72         1.33 o                         
  -2   6   9        342.77        352.45        18.20 o                         
  -1   6   9          5.83          4.52         0.89 o                         
   0   6   9         20.18         18.39         1.82 o                         
   1   6   9         17.67         18.74         1.36 o                         
   2   6   9         21.71         21.63         2.18 o                         
   3   6   9         60.30         56.89         3.30 o                         
 -18   0  10         50.29         52.56         3.30 o                         
 -17   0  10         28.88         32.30         3.36 o                         
 -16   0  10        258.04        248.68        10.17 o                         
 -15   0  10       3146.20       3309.19        40.67 o                         
 -14   0  10         26.63         23.26         4.50 o                         
 -13   0  10       1498.70       1584.44        31.24 o                         
 -12   0  10        267.89        288.05         8.94 o                         
 -11   0  10         14.87         16.77         2.41 o                         
 -10   0  10       2426.80       2209.88        52.59 o                         
  -9   0  10       4868.93       4963.84        36.50 o                         
  -8   0  10         63.58         81.93         3.71 o                         
  -7   0  10         54.48         45.55         3.48 o                         
  -6   0  10        482.03        522.64        15.15 o                         
  -5   0  10        361.27        401.50        13.23 o                         
  -4   0  10          0.78          2.21         1.82 o                         
  -3   0  10        505.93        631.67        16.20 o                         
  -2   0  10       1746.35       1707.47        26.65 o                         
  -1   0  10       1384.57       1439.08        24.73 o                         
   0   0  10        943.86        973.06        20.86 o                         
   1   0  10       1256.45       1208.46        23.86 o                         
   2   0  10         33.58         36.08         3.30 o                         
   3   0  10         60.83         69.34         3.17 o                         
   4   0  10       2245.95       2196.54        25.21 o                         
   5   0  10          2.23          5.95         1.53 o                         
   6   0  10       1892.25       2063.50        39.43 o                         
   7   0  10       1240.70       1358.33        20.85 o                         
   8   0  10        285.19        291.43         9.54 o                         
   9   0  10        580.90        578.50        12.91 o                         
  10   0  10          4.24          4.46         1.97 o                         
  11   0  10         53.81         51.78         3.48 o                         
  12   0  10        183.04        171.75         7.86 o                         
  13   0  10        240.94        225.64         7.55 o                         
 -18   1  10        184.84        174.42         5.84 o                         
 -17   1  10         23.69         23.14         1.84 o                         
 -16   1  10        924.82        914.45        18.58 o                         
 -15   1  10        165.48        171.82         7.08 o                         
 -14   1  10          2.36          4.12         1.73 o                         
 -13   1  10        807.40        790.73        14.75 o                         
 -12   1  10        813.09        810.06        12.47 o                         
 -11   1  10         21.60         62.42        42.60 o                         
 -10   1  10        547.37        539.43        16.51 o                         
  -9   1  10        867.61        809.31        15.40 o                         
  -8   1  10        529.34        490.62         9.35 o                         
  -7   1  10        642.58        640.01        19.57 o                         
  -6   1  10       1235.08       1282.36        12.37 o                         
  -5   1  10        267.28        277.86         7.82 o                         
  -4   1  10        506.07        543.17        13.35 o                         
  -3   1  10        294.91        265.53         7.61 o                         
  -2   1  10       4491.44       4824.87        48.92 o                         
  -1   1  10         69.57         69.98         4.11 o                         
   0   1  10        112.13        118.28         5.30 o                         
   1   1  10         56.63         55.93         4.59 o                         
   2   1  10          2.81          4.26         0.81 o                         
   3   1  10        452.60        483.41         8.93 o                         
   4   1  10        636.15        659.30         8.84 o                         
   5   1  10         54.42         47.36         3.25 o                         
   6   1  10        755.17        803.94        17.58 o                         
   7   1  10       1406.69       1449.44        23.28 o                         
   8   1  10         14.30         10.73         1.89 o                         
   9   1  10          2.38          1.17         1.63 o                         
  10   1  10          6.78          5.40         1.30 o                         
  11   1  10        199.38        184.96         5.07 o                         
  12   1  10         35.70         35.42         2.07 o                         
  13   1  10        338.38        305.15         8.80 o                         
 -17   2  10         76.99         78.78         4.26 o                         
 -16   2  10         41.39         40.70         3.57 o                         
 -15   2  10         17.15         18.61         3.12 o                         
 -14   2  10         67.72         74.82         6.34 o                         
 -13   2  10          0.43         -0.66         1.56 o                         
 -12   2  10        381.49        361.02        10.15 o                         
 -11   2  10        559.83        523.83        12.40 o                         
 -10   2  10         25.72         34.17         7.20 o                         
  -9   2  10       1290.05       1307.07        24.24 o                         
  -8   2  10        146.28        148.49         4.59 o                         
  -7   2  10        297.95        273.40         7.12 o                         
  -6   2  10       1078.14       1036.93        13.70 o                         
  -5   2  10        878.82        870.69        15.30 o                         
  -4   2  10          5.56         13.09         2.48 o                         
  -3   2  10       1902.88       2030.20        19.08 o                         
  -2   2  10       1079.58       1142.25        14.04 o                         
  -1   2  10        834.75        843.67        14.78 o                         
   0   2  10       1010.04        998.68        11.09 o                         
   1   2  10        154.37        160.72         4.75 o                         
   2   2  10         23.18         20.26         2.20 o                         
   3   2  10        237.02        233.05         6.85 o                         
   4   2  10         18.34         27.09         2.09 o                         
   5   2  10        220.92        250.00         6.93 o                         
   6   2  10        306.07        315.23         7.61 o                         
   7   2  10        522.15        529.21        12.57 o                         
   8   2  10        237.28        237.78         8.26 o                         
   9   2  10         11.09          7.95         2.06 o                         
  10   2  10        413.38        398.85        10.38 o                         
  11   2  10        877.82        811.53        12.16 o                         
  12   2  10        401.50        355.29         9.94 o                         
  13   2  10        180.53        142.64         4.94 o                         
 -16   3  10          0.75          0.86         0.69 o                         
 -15   3  10        103.32         98.42         5.80 o                         
 -14   3  10         62.25         58.13         4.46 o                         
 -13   3  10         21.93         19.28         2.26 o                         
 -12   3  10         13.77         15.79         2.29 o                         
 -11   3  10        243.71        242.31         7.81 o                         
 -10   3  10         35.00         38.59         3.54 o                         
  -9   3  10         23.83         23.39         2.87 o                         
  -8   3  10        150.27        146.03         7.12 o                         
  -7   3  10        136.36        130.27         5.82 o                         
  -6   3  10       1301.49       1310.32        21.80 o                         
  -5   3  10       2428.80       2436.90        27.61 o                         
  -4   3  10        627.61        624.69         9.72 o                         
  -3   3  10        108.64        100.98         4.26 o                         
  -2   3  10         84.73        100.55         4.48 o                         
  -1   3  10        232.49        234.42         6.07 o                         
   0   3  10         37.38         42.32         2.41 o                         
   1   3  10        151.40        151.60         4.51 o                         
   2   3  10        102.81        112.94         4.92 o                         
   3   3  10        678.60        670.79        14.05 o                         
   4   3  10          9.72         13.03         1.87 o                         
   5   3  10         85.22         81.09         4.80 o                         
   6   3  10         27.16         21.88         2.54 o                         
   7   3  10         10.56         10.74         4.80 o                         
   8   3  10         83.08         74.78         3.98 o                         
   9   3  10        122.30        109.14         6.55 o                         
  10   3  10         48.04         45.49         3.81 o                         
  11   3  10          0.71          1.54         1.02 o                         
  12   3  10         13.70         12.71         1.43 o                         
 -14   4  10          0.55          0.64         0.93 o                         
 -13   4  10         43.41         42.46         3.85 o                         
 -12   4  10        351.89        362.84        10.99 o                         
 -11   4  10       1291.55       1261.69        22.02 o                         
 -10   4  10         96.61         94.43         6.39 o                         
  -9   4  10         87.54         82.54         6.28 o                         
  -8   4  10         45.17         43.01         3.25 o                         
  -7   4  10        462.45        482.65        10.58 o                         
  -6   4  10        767.39        772.27        40.76 o                         
  -5   4  10          2.55          2.39         1.69 o                         
  -4   4  10       1177.28       1217.14        44.50 o                         
  -3   4  10        183.12        188.26         6.21 o                         
  -2   4  10         24.44         26.49         2.69 o                         
  -1   4  10         20.60         23.14         2.51 o                         
   0   4  10        237.16        250.67         7.17 o                         
   1   4  10        217.13        236.89         6.92 o                         
   2   4  10       5349.24       5719.17        76.40 o                         
   3   4  10       2279.65       2350.40        44.78 o                         
   4   4  10          5.81          4.53         1.70 o                         
   5   4  10          5.07          5.59         3.03 o                         
   6   4  10          5.77          7.36         3.65 o                         
   7   4  10        257.21        245.80         6.51 o                         
   8   4  10        793.74        743.42        23.17 o                         
   9   4  10         19.79         17.42         2.29 o                         
  10   4  10          6.91          5.96         1.11 o                         
 -11   5  10        160.68        157.79         6.15 o                         
 -10   5  10         11.08          9.92         1.57 o                         
  -9   5  10        262.10        260.75         6.52 o                         
  -8   5  10         49.43         42.73         2.58 o                         
  -7   5  10        141.52        136.49         6.54 o                         
  -6   5  10         64.55         61.27         4.55 o                         
  -5   5  10        652.79        649.02        15.18 o                         
  -4   5  10        122.41        115.60         6.71 o                         
  -3   5  10        225.84        220.38         9.37 o                         
  -2   5  10          0.28          0.50         1.35 o                         
  -1   5  10       1040.89       1024.06        14.33 o                         
   0   5  10        392.19        398.64         8.97 o                         
   1   5  10        345.23        355.91         8.38 o                         
   2   5  10        342.90        344.39         8.12 o                         
   3   5  10         88.60         82.72         3.89 o                         
   4   5  10        130.70        131.77         4.63 o                         
   5   5  10        494.17        496.54        11.35 o                         
   6   5  10         50.90         46.41         3.85 o                         
   7   5  10         29.85         29.43         2.12 o                         
  -6   6  10        230.34        200.80         5.76 o                         
  -5   6  10         82.90         81.18         4.13 o                         
  -4   6  10        263.50        265.87         7.89 o                         
  -3   6  10        380.02        382.46         9.66 o                         
  -2   6  10       1567.29       1588.21        19.77 o                         
  -1   6  10        242.20        245.04         7.52 o                         
   0   6  10        368.29        342.94         8.17 o                         
 -17   1  11         81.18         72.53         4.30 o                         
 -16   1  11        104.22        102.34         3.90 o                         
 -15   1  11          0.86          2.40         1.89 o                         
 -14   1  11        508.43        480.27        14.70 o                         
 -13   1  11        647.58        643.05        11.65 o                         
 -12   1  11          3.69          3.59         1.45 o                         
 -11   1  11        207.12        201.50         7.66 o                         
 -10   1  11         53.48         56.89         4.23 o                         
  -9   1  11        663.92        653.10        11.19 o                         
  -8   1  11       1501.92       1503.94        36.62 o                         
  -7   1  11         21.03         19.98         1.75 o                         
  -6   1  11       1385.71       1440.15        25.96 o                         
  -5   1  11        263.52        274.80         6.02 o                         
  -4   1  11          0.46          0.99         0.84 o                         
  -3   1  11        123.95        135.05         5.78 o                         
  -2   1  11          1.11          3.10         0.97 o                         
  -1   1  11        681.08        734.17        15.81 o                         
   0   1  11       1518.11       1644.21        14.99 o                         
   1   1  11        114.71        116.23         3.67 o                         
   2   1  11         29.93         33.06         2.27 o                         
   3   1  11        100.82        114.75         3.70 o                         
   4   1  11         37.25         38.87         3.54 o                         
   5   1  11       1008.50       1088.94        18.84 o                         
   6   1  11        479.20        465.26        11.82 o                         
   7   1  11        140.72        131.57         5.12 o                         
   8   1  11        611.15        586.72        10.27 o                         
   9   1  11         61.96         53.87         3.02 o                         
  10   1  11        370.79        366.17         8.35 o                         
  11   1  11        533.98        547.01         8.82 o                         
  12   1  11          2.56          4.13         1.43 o                         
 -16   2  11        111.55        106.97         4.87 o                         
 -15   2  11        202.10        200.71         8.69 o                         
 -14   2  11        578.53        581.22        16.18 o                         
 -13   2  11        128.86        127.84         5.77 o                         
 -12   2  11         62.43         66.68         4.45 o                         
 -11   2  11        566.63        602.58        13.03 o                         
 -10   2  11       1232.49       1263.86        27.21 o                         
  -9   2  11         16.37         15.69         2.48 o                         
  -8   2  11        206.25        202.76         5.43 o                         
  -7   2  11        288.73        288.11         9.08 o                         
  -6   2  11        334.76        314.37         9.61 o                         
  -5   2  11        871.84        913.37        13.19 o                         
  -4   2  11        489.34        530.33        10.08 o                         
  -3   2  11        620.47        608.29        10.80 o                         
  -2   2  11         87.97         88.45         4.02 o                         
  -1   2  11         87.71         86.62         3.27 o                         
   0   2  11       1343.25       1408.08        18.77 o                         
   1   2  11       1877.36       1926.57        19.39 o                         
   2   2  11          2.18          3.65         1.64 o                         
   3   2  11        849.92        854.09        12.81 o                         
   4   2  11         27.52         32.82         2.65 o                         
   5   2  11        726.45        747.95        13.98 o                         
   6   2  11          1.08          1.35         2.48 o                         
   7   2  11         63.48         63.07         6.25 o                         
   8   2  11        286.79        265.14        11.59 o                         
   9   2  11        111.82        102.88         6.88 o                         
  10   2  11        114.75        104.42         6.27 o                         
  11   2  11        101.79         92.61         5.06 o                         
  12   2  11        346.02        283.82         6.97 o                         
 -15   3  11        279.01        257.54         7.24 o                         
 -14   3  11        113.82        104.93         5.40 o                         
 -13   3  11        148.97        139.84         8.77 o                         
 -12   3  11        846.22        831.34        13.43 o                         
 -11   3  11         21.66         31.31         7.04 o                         
 -10   3  11       1057.61       1045.86        16.32 o                         
  -9   3  11        566.94        584.91         9.89 o                         
  -8   3  11         43.51         42.38         2.90 o                         
  -7   3  11        132.53        136.89         4.45 o                         
  -6   3  11        265.59        269.84         6.31 o                         
  -5   3  11        701.45        744.16        12.40 o                         
  -4   3  11       2593.56       2628.51        23.71 o                         
  -3   3  11         60.08         65.23         3.42 o                         
  -2   3  11        327.86        329.23         7.27 o                         
  -1   3  11        117.15        125.20         4.55 o                         
   0   3  11         18.58         21.58         2.13 o                         
   1   3  11       1208.96       1256.54        12.34 o                         
   2   3  11        624.83        641.20         8.70 o                         
   3   3  11         77.39         83.75         3.20 o                         
   4   3  11       1000.56       1037.63        22.98 o                         
   5   3  11          8.39          9.58         1.96 o                         
   6   3  11         11.06         12.80         1.90 o                         
   7   3  11        475.64        466.46        23.06 o                         
   8   3  11         41.26         34.80         3.70 o                         
   9   3  11        841.95        649.20        95.01 o                         
  10   3  11        354.31        309.12        12.33 o                         
 -13   4  11         45.41         41.46         3.27 o                         
 -12   4  11         49.67         51.43         3.94 o                         
 -11   4  11          4.61          5.70         1.76 o                         
 -10   4  11         45.22         44.73         4.32 o                         
  -9   4  11        272.52        269.95        10.61 o                         
  -8   4  11         67.22         62.14         3.67 o                         
  -7   4  11          2.07          2.67         0.93 o                         
  -6   4  11         20.31         19.84         2.64 o                         
  -5   4  11         34.03         35.02         3.46 o                         
  -4   4  11          9.47         16.94         2.80 o                         
  -3   4  11         66.68         60.40         4.59 o                         
  -2   4  11        622.79        642.72        15.61 o                         
  -1   4  11       1066.99       1094.76        15.26 o                         
   0   4  11         22.03         26.67         2.60 o                         
   1   4  11        139.87        144.83         5.25 o                         
   2   4  11         50.60         51.48         3.82 o                         
   3   4  11        111.83        105.81         5.07 o                         
   4   4  11         80.15         75.68         6.05 o                         
   5   4  11         68.51         62.79         3.55 o                         
   6   4  11         72.35         71.26         3.48 o                         
   7   4  11        104.21         95.17         3.49 o                         
   8   4  11          7.04          4.22         1.38 o                         
   9   4  11          0.83          1.74         0.69 o                         
 -10   5  11        155.25        161.38         5.53 o                         
  -9   5  11        483.87        497.63         7.29 o                         
  -8   5  11        320.30        314.94         8.97 o                         
  -7   5  11        245.87        235.76         6.43 o                         
  -6   5  11          3.96          4.36         1.49 o                         
  -5   5  11        333.89        335.72        10.36 o                         
  -4   5  11        530.70        541.31        13.37 o                         
  -3   5  11        308.29        303.76        10.21 o                         
  -2   5  11        223.99        218.96         8.87 o                         
  -1   5  11          4.35          3.04         1.76 o                         
   0   5  11        222.06        224.39         6.24 o                         
   1   5  11        167.61        162.54         5.21 o                         
   2   5  11         74.45         72.59         3.45 o                         
   3   5  11          5.76          4.58         1.88 o                         
   4   5  11        226.92        220.85         8.23 o                         
   5   5  11        378.49        339.63         7.84 o                         
 -17   0  12        295.26        254.70         6.59 o                         
 -16   0  12        193.50        192.76         7.36 o                         
 -15   0  12        513.31        500.27        13.62 o                         
 -14   0  12       1229.68       1240.27        23.60 o                         
 -13   0  12          0.58          0.75         2.54 o                         
 -12   0  12       1220.69       1246.52        25.07 o                         
 -11   0  12        147.22        127.94         5.75 o                         
 -10   0  12         72.11         54.60         5.64 o                         
  -9   0  12         19.59         24.43         3.89 o                         
  -8   0  12        314.03        254.08        12.61 o                         
  -7   0  12       3024.16       2986.08        43.29 o                         
  -6   0  12       1393.88       1512.09        32.58 o                         
  -5   0  12        197.79        175.85         7.16 o                         
  -4   0  12        232.83        245.26         8.53 o                         
  -3   0  12        191.57        209.15         7.91 o                         
  -2   0  12       5233.35       5893.14       108.96 o                         
  -1   0  12      12647.32      14073.44        55.42 o                         
   0   0  12       1837.20       1957.43        49.91 o                         
   1   0  12       2435.38       2530.69        39.53 o                         
   2   0  12       1010.70       1058.58        25.58 o                         
   3   0  12        206.01        218.41        11.79 o                         
   4   0  12         20.64         18.31         3.99 o                         
   5   0  12        626.36        634.37        19.74 o                         
   6   0  12          3.52         11.44         3.26 o                         
   7   0  12        777.39        783.75        20.69 o                         
   8   0  12        947.18        931.74        21.30 o                         
   9   0  12        183.36        184.14         8.77 o                         
  10   0  12         23.88         16.07         2.50 o                         
  11   0  12         97.23         78.25         4.26 o                         
 -17   1  12        789.57        674.85        10.97 o                         
 -16   1  12          0.39          0.16         1.27 o                         
 -15   1  12         13.74          9.14         1.48 o                         
 -14   1  12        403.52        391.47         8.90 o                         
 -13   1  12        787.25        769.31        23.26 o                         
 -12   1  12          1.02          1.29         1.20 o                         
 -11   1  12         84.13         94.37         5.22 o                         
 -10   1  12        216.99        210.08         7.71 o                         
  -9   1  12          3.39          9.44         1.32 o                         
  -8   1  12        314.87        304.28         7.48 o                         
  -7   1  12        435.52        454.21         9.23 o                         
  -6   1  12         79.87         63.33         3.50 o                         
  -5   1  12         48.44         62.96         3.13 o                         
  -4   1  12       1714.22       1798.64        18.52 o                         
  -3   1  12          9.39         13.84         2.18 o                         
  -2   1  12        762.20        811.88        10.78 o                         
  -1   1  12         33.07         43.20         2.23 o                         
   0   1  12       1038.44       1099.84        17.62 o                         
   1   1  12          0.00          1.28         1.04 o                         
   2   1  12       2776.66       2796.08        23.11 o                         
   3   1  12        225.16        230.28        15.18 o                         
   4   1  12         32.54         31.51         3.33 o                         
   5   1  12        209.77        205.59         7.72 o                         
   6   1  12       1515.54       1453.60        39.94 o                         
   7   1  12        462.16        461.47        17.31 o                         
   8   1  12        100.92        101.70         4.73 o                         
   9   1  12         31.62         27.28         3.81 o                         
  10   1  12        252.66        248.07         9.03 o                         
  11   1  12         37.81         34.83         3.03 o                         
 -16   2  12        427.64        383.20         8.79 o                         
 -15   2  12        269.73        252.78         8.70 o                         
 -14   2  12          1.26          2.56         1.76 o                         
 -13   2  12         72.66         67.63         4.06 o                         
 -12   2  12        223.10        215.78        22.37 o                         
 -11   2  12       1797.77       1809.91        21.80 o                         
 -10   2  12       1116.39       1164.81        17.87 o                         
  -9   2  12        460.04        489.06         9.42 o                         
  -8   2  12         76.94         67.57         3.24 o                         
  -7   2  12         80.28         83.19         5.04 o                         
  -6   2  12        892.78        927.28        16.48 o                         
  -5   2  12       1376.19       1491.03        24.91 o                         
  -4   2  12          0.19          0.99         1.66 o                         
  -3   2  12       1173.05       1262.83        21.95 o                         
  -2   2  12        215.27        226.31         8.43 o                         
  -1   2  12         45.35         48.05         4.15 o                         
   0   2  12         68.44         69.09         3.38 o                         
   1   2  12          2.23          6.70         1.55 o                         
   2   2  12        408.46        422.75         9.04 o                         
   3   2  12       3046.00       3204.54        28.22 o                         
   4   2  12        574.81        589.76        13.70 o                         
   5   2  12        174.69        181.49        10.21 o                         
   6   2  12        851.05        828.51        20.87 o                         
   7   2  12        725.35        674.97        17.88 o                         
   8   2  12        384.01        374.73        12.36 o                         
   9   2  12        691.90        637.98        14.64 o                         
  10   2  12         13.32         10.42         1.21 o                         
  11   2  12         36.01         27.66         2.18 o                         
 -15   3  12         49.39         41.61         2.75 o                         
 -14   3  12          0.50          2.64         0.94 o                         
 -13   3  12          3.54          3.11         1.05 o                         
 -12   3  12         30.00         26.34         2.37 o                         
 -11   3  12          0.33          0.46         1.03 o                         
 -10   3  12          4.58          4.04         1.50 o                         
  -9   3  12        465.20        459.33        10.29 o                         
  -8   3  12         48.68         52.89         3.14 o                         
  -7   3  12         15.38         19.44         1.85 o                         
  -6   3  12        540.42        538.92         8.77 o                         
  -5   3  12       1402.76       1441.33        17.19 o                         
  -4   3  12       1048.01       1080.38        15.08 o                         
  -3   3  12         89.76         94.62         4.64 o                         
  -2   3  12        217.88        220.72         6.90 o                         
  -1   3  12         11.12         13.29         1.77 o                         
   0   3  12         35.22         38.53         2.62 o                         
   1   3  12         30.03         27.58         2.21 o                         
   2   3  12        158.59        157.96         4.20 o                         
   3   3  12        117.46        114.62         3.48 o                         
   4   3  12          4.69          5.82         0.96 o                         
   5   3  12         21.63         19.89         1.58 o                         
   6   3  12          5.78          5.93         1.16 o                         
   7   3  12         70.22         63.24         2.68 o                         
   8   3  12          0.10         -0.18         0.52 o                         
   9   3  12         18.86         14.42         1.25 o                         
 -12   4  12        125.17        126.88         5.42 o                         
 -11   4  12         17.30         18.53         2.48 o                         
 -10   4  12        305.10        309.89        10.10 o                         
  -9   4  12          2.42          1.80         1.54 o                         
  -8   4  12        686.94        662.78        18.64 o                         
  -7   4  12        119.77        119.18         5.44 o                         
  -6   4  12        164.54        160.22         5.76 o                         
  -5   4  12        357.93        363.60        10.25 o                         
  -4   4  12        116.86        113.46         5.72 o                         
  -3   4  12        867.32        889.49        25.73 o                         
  -2   4  12        699.96        737.95        14.38 o                         
  -1   4  12         31.28         28.44         3.13 o                         
   0   4  12        238.12        241.74         6.34 o                         
   1   4  12        473.23        480.02        12.15 o                         
   2   4  12        107.32        109.01         6.82 o                         
   3   4  12        215.30        236.37         9.73 o                         
   4   4  12        126.50        129.98         6.14 o                         
   5   4  12         21.83         20.49         2.32 o                         
   6   4  12          1.62          2.48         1.21 o                         
   7   4  12          0.25          1.21         0.88 o                         
  -8   5  12         50.75         41.61         2.83 o                         
  -7   5  12        105.69         97.66         6.22 o                         
  -6   5  12        302.30        311.74         8.69 o                         
  -5   5  12        338.46        342.17         9.43 o                         
  -4   5  12          5.88          4.19         1.58 o                         
  -3   5  12         59.01         57.88         4.21 o                         
  -2   5  12        129.21        138.88         6.32 o                         
  -1   5  12          2.41          2.29         1.46 o                         
   0   5  12        175.04        177.87         6.96 o                         
   1   5  12          0.45          0.86         1.05 o                         
   2   5  12          0.96          2.09         0.91 o                         
   3   5  12        242.92        216.92         6.33 o                         
 -16   1  13         45.52         41.79         3.03 o                         
 -15   1  13        271.86        257.88         8.83 o                         
 -14   1  13        118.41        108.89         7.39 o                         
 -13   1  13       1223.34       1165.10        34.24 o                         
 -12   1  13        279.61        279.94         8.77 o                         
 -11   1  13        311.81        323.28         8.93 o                         
 -10   1  13         76.80         76.09         4.60 o                         
  -9   1  13        134.92        149.70         6.48 o                         
  -8   1  13        803.03        779.64        12.59 o                         
  -7   1  13       1553.29       1580.71        17.15 o                         
  -6   1  13        246.15        240.00         6.72 o                         
  -5   1  13         75.19         82.28         4.00 o                         
  -4   1  13        356.36        384.50         8.59 o                         
  -3   1  13        156.83        155.95         6.07 o                         
  -2   1  13        372.07        391.71        11.45 o                         
  -1   1  13         29.41         29.27         2.79 o                         
   0   1  13       1054.81       1113.83        12.88 o                         
   1   1  13       2004.64       2089.14        19.88 o                         
   2   1  13        159.46        163.02         5.48 o                         
   3   1  13         76.87         69.46         3.59 o                         
   4   1  13        344.66        333.46         7.74 o                         
   5   1  13         30.38         30.12         2.31 o                         
   6   1  13       1157.62       1163.97        12.73 o                         
   7   1  13        322.66        303.80         6.00 o                         
   8   1  13        128.88        127.03         4.47 o                         
   9   1  13        361.60        337.72         9.97 o                         
  10   1  13        301.86        263.09         7.50 o                         
 -15   2  13        213.53        183.37         8.20 o                         
 -14   2  13        441.76        435.24        11.71 o                         
 -13   2  13         22.95         23.34         3.15 o                         
 -12   2  13        639.09        660.22        16.98 o                         
 -11   2  13         40.90         48.02         3.49 o                         
 -10   2  13        181.94        192.81         8.56 o                         
  -9   2  13         73.20         69.80         4.59 o                         
  -8   2  13        313.98        311.98         6.62 o                         
  -7   2  13          0.18          1.48         1.02 o                         
  -6   2  13        145.59        142.03         6.43 o                         
  -5   2  13         34.44         37.13        10.81 o                         
  -4   2  13         42.73         47.35         4.03 o                         
  -3   2  13        294.32        320.44         9.83 o                         
  -2   2  13        780.66        811.72        16.32 o                         
  -1   2  13        538.42        582.25        13.21 o                         
   0   2  13       1266.27       1367.20        21.99 o                         
   1   2  13          0.81          1.05         1.39 o                         
   2   2  13        195.53        211.67         5.48 o                         
   3   2  13        830.50        810.72        14.55 o                         
   4   2  13        177.28        175.55         5.24 o                         
   5   2  13        364.69        335.48        20.39 o                         
   6   2  13        210.15        194.10         9.37 o                         
   7   2  13        133.02        122.31         4.57 o                         
   8   2  13          4.58          5.51         1.05 o                         
   9   2  13         11.21         10.90         0.90 o                         
 -14   3  13        145.94        125.47         4.87 o                         
 -13   3  13         88.48         80.68         4.24 o                         
 -12   3  13         40.76         45.32         7.16 o                         
 -11   3  13        937.07        925.51        53.96 o                         
 -10   3  13         47.69         46.01         3.76 o                         
  -9   3  13       1411.07       1452.55        14.28 o                         
  -8   3  13        558.80        574.41         9.47 o                         
  -7   3  13         45.32         44.24         2.86 o                         
  -6   3  13          9.43         11.34         1.49 o                         
  -5   3  13          0.21         -0.43         1.33 o                         
  -4   3  13        534.73        563.06        10.44 o                         
  -3   3  13        900.34        956.25        17.80 o                         
  -2   3  13          2.25          2.73         1.52 o                         
  -1   3  13        211.85        231.29         6.84 o                         
   0   3  13          2.86          4.39         1.90 o                         
   1   3  13         36.64         37.29         2.76 o                         
   2   3  13       1370.91       1406.72        14.91 o                         
   3   3  13        195.12        198.56         5.34 o                         
   4   3  13       1213.24       1158.97        15.18 o                         
   5   3  13       1026.13        969.09        19.90 o                         
   6   3  13          5.49          4.86         0.97 o                         
   7   3  13         43.43         33.97         2.13 o                         
   8   3  13         51.12         40.18         2.62 o                         
 -11   4  13         52.06         56.65         3.56 o                         
 -10   4  13         84.05         89.53         4.93 o                         
  -9   4  13         32.49         28.58         3.23 o                         
  -8   4  13          5.72          6.70         1.98 o                         
  -7   4  13        134.51        119.35         8.99 o                         
  -6   4  13        434.80        433.49         8.56 o                         
  -5   4  13         10.05          8.77         2.54 o                         
  -4   4  13        161.67        164.37         6.18 o                         
  -3   4  13         11.65         10.29         1.89 o                         
  -2   4  13         65.23         70.28         4.20 o                         
  -1   4  13         53.80         55.99         4.90 o                         
   0   4  13          6.62          7.83         2.31 o                         
   1   4  13        215.08        190.67         8.36 o                         
   2   4  13        264.04        254.23         9.33 o                         
   3   4  13         11.73         12.32         2.23 o                         
   4   4  13        108.56         97.45         5.11 o                         
   5   4  13          4.13          3.70         1.15 o                         
   6   4  13          0.09          1.05         0.58 o                         
  -6   5  13         28.98         28.55         2.31 o                         
  -5   5  13        466.91        449.57         9.16 o                         
  -4   5  13        213.16        215.63         6.51 o                         
  -3   5  13        162.73        156.20         5.64 o                         
  -2   5  13          1.06         -0.03         0.83 o                         
  -1   5  13        109.56         94.85         4.31 o                         
   0   5  13        215.72        205.88         5.98 o                         
 -15   0  14         25.95         25.14         2.34 o                         
 -14   0  14        721.33        680.85        13.89 o                         
 -13   0  14        443.98        422.84        12.43 o                         
 -12   0  14        365.24        357.92        16.65 o                         
 -11   0  14       1556.49       1632.69        26.68 o                         
 -10   0  14        148.88        155.21         8.64 o                         
  -9   0  14          7.86          2.64         2.01 o                         
  -8   0  14        515.11        531.06        12.11 o                         
  -7   0  14         85.55         93.43         7.69 o                         
  -6   0  14       3080.58       3532.99        46.31 o                         
  -5   0  14        808.48        854.60        23.00 o                         
  -4   0  14        115.31        121.34         8.97 o                         
  -3   0  14        130.27        134.52         9.31 o                         
  -2   0  14        536.77        555.62        18.64 o                         
  -1   0  14        103.61        105.09         8.26 o                         
   0   0  14         15.39         19.66         3.95 o                         
   1   0  14        655.20        711.18        20.73 o                         
   2   0  14        497.64        545.29        12.56 o                         
   3   0  14         85.13         83.01         6.85 o                         
   4   0  14         68.76         61.85         5.76 o                         
   5   0  14        249.55        254.68        10.85 o                         
   6   0  14        223.54        245.52         9.95 o                         
   7   0  14       1149.95       1100.70        19.06 o                         
   8   0  14       1333.71       1203.58        17.42 o                         
   9   0  14        128.69        103.43         4.57 o                         
 -15   1  14        291.35        262.34         7.53 o                         
 -14   1  14        374.41        339.58        10.07 o                         
 -13   1  14        133.35        137.00         7.32 o                         
 -12   1  14        159.75        144.28         8.30 o                         
 -11   1  14         16.64         19.89         1.71 o                         
 -10   1  14        212.92        203.30         6.79 o                         
  -9   1  14        960.28       1020.48        26.46 o                         
  -8   1  14       1160.73       1159.46        16.92 o                         
  -7   1  14          9.54          4.81         1.12 o                         
  -6   1  14         13.56         18.07         1.96 o                         
  -5   1  14        236.16        254.30         8.90 o                         
  -4   1  14         12.47         17.29         1.91 o                         
  -3   1  14          2.52          4.45         1.86 o                         
  -2   1  14          2.35          3.24         1.06 o                         
  -1   1  14         13.85         13.88         1.72 o                         
   0   1  14        279.50        300.47         7.92 o                         
   1   1  14        126.34        124.77         4.64 o                         
   2   1  14        126.84        128.72         4.11 o                         
   3   1  14         21.96         24.48         2.60 o                         
   4   1  14        643.37        670.30        12.80 o                         
   5   1  14       1189.97       1168.28        23.28 o                         
   6   1  14          3.52         27.10         3.61 o                         
   7   1  14        455.74        438.89         8.77 o                         
   8   1  14        246.60        211.33         4.11 o                         
   9   1  14         62.50         55.37         3.28 o                         
 -14   2  14        559.23        503.22        10.78 o                         
 -13   2  14        297.05        286.55         9.49 o                         
 -12   2  14         61.63         65.69         3.48 o                         
 -11   2  14         63.36         71.35         4.07 o                         
 -10   2  14         68.30         77.96         4.19 o                         
  -9   2  14         83.69         81.33         3.55 o                         
  -8   2  14        246.82        268.25         6.65 o                         
  -7   2  14        487.17        494.14         8.10 o                         
  -6   2  14        200.36        198.31         6.09 o                         
  -5   2  14        109.52        117.91         7.11 o                         
  -4   2  14         27.90         24.68         2.91 o                         
  -3   2  14         87.72        101.07         5.35 o                         
  -2   2  14        653.85        701.26        36.95 o                         
  -1   2  14        757.67        811.83        40.01 o                         
   0   2  14        181.27        189.49         5.87 o                         
   1   2  14        203.07        207.68         5.99 o                         
   2   2  14        225.47        239.95         6.19 o                         
   3   2  14        683.80        687.30        14.75 o                         
   4   2  14        430.21        423.18         7.57 o                         
   5   2  14         32.48         33.02         2.06 o                         
   6   2  14          2.28          3.59         0.84 o                         
   7   2  14        192.67        174.93         3.61 o                         
   8   2  14          2.94          1.21         0.74 o                         
 -12   3  14        272.34        256.72        16.85 o                         
 -11   3  14         74.59         71.94         3.42 o                         
 -10   3  14        124.48        128.39         4.65 o                         
  -9   3  14         30.88         25.30         2.36 o                         
  -8   3  14          0.39          1.07         0.81 o                         
  -7   3  14         87.82         88.63         3.65 o                         
  -6   3  14        115.31        121.06         3.77 o                         
  -5   3  14          0.00          0.51         0.90 o                         
  -4   3  14        409.40        435.49        10.61 o                         
  -3   3  14        407.88        394.61         8.13 o                         
  -2   3  14          0.08          0.13         1.14 o                         
  -1   3  14        184.24        189.65         5.50 o                         
   0   3  14        255.81        251.85         6.14 o                         
   1   3  14        194.42        190.40         5.15 o                         
   2   3  14        149.68        152.51         4.38 o                         
   3   3  14        968.57        917.80        25.71 o                         
   4   3  14         92.37         83.10         3.50 o                         
   5   3  14        150.13        127.51         6.68 o                         
   6   3  14        123.47        102.38         4.32 o                         
 -10   4  14       1495.48       1420.68        15.90 o                         
  -9   4  14        555.04        552.00        10.98 o                         
  -8   4  14        102.51        106.41         5.29 o                         
  -7   4  14        232.91        239.49         8.08 o                         
  -6   4  14         24.68         23.20         2.84 o                         
  -5   4  14        344.74        340.75        10.23 o                         
  -4   4  14       1089.23       1053.10        18.01 o                         
  -3   4  14         45.96         47.97         4.14 o                         
  -2   4  14        893.79        866.20        16.24 o                         
  -1   4  14        248.09        241.98         8.56 o                         
   0   4  14         23.01         20.75         2.71 o                         
   1   4  14         51.65         52.68         3.77 o                         
   2   4  14         71.51         71.07         4.08 o                         
   3   4  14        116.44        109.70         4.59 o                         
   4   4  14       1005.93        865.60        11.19 o                         
 -14   1  15         72.11         64.03         3.69 o                         
 -13   1  15        284.23        260.35         8.61 o                         
 -12   1  15        983.89        946.49        12.40 o                         
 -11   1  15        225.86        246.79         9.59 o                         
 -10   1  15        111.33        117.71         4.55 o                         
  -9   1  15        169.48        170.79         4.69 o                         
  -8   1  15          4.36          5.72         0.97 o                         
  -7   1  15        162.61        183.00         5.03 o                         
  -6   1  15        199.63        243.50         5.90 o                         
  -5   1  15        317.09        330.21         9.09 o                         
  -4   1  15       1522.50       1601.20        20.20 o                         
  -3   1  15        278.00        297.77         9.88 o                         
  -2   1  15        136.76        139.66         6.02 o                         
  -1   1  15        109.83        114.07         5.41 o                         
   0   1  15        223.58        241.02         8.39 o                         
   1   1  15       1577.12       1708.82        30.99 o                         
   2   1  15        194.12        200.21         6.72 o                         
   3   1  15        175.68        180.73         4.80 o                         
   4   1  15        417.96        405.03        12.45 o                         
   5   1  15        150.79        139.16         5.15 o                         
   6   1  15        302.22        279.02         5.73 o                         
   7   1  15        378.65        338.01         8.58 o                         
 -13   2  15        144.42        132.29         5.30 o                         
 -12   2  15         41.18         41.44         3.70 o                         
 -11   2  15        175.32        173.81         5.02 o                         
 -10   2  15          1.78          6.32         2.31 o                         
  -9   2  15        383.31        407.86         6.93 o                         
  -8   2  15        104.39        118.84         4.04 o                         
  -7   2  15        794.68        839.61        11.00 o                         
  -6   2  15          0.45          0.01         1.00 o                         
  -5   2  15        285.10        303.82         9.86 o                         
  -4   2  15        542.80        556.87        12.01 o                         
  -3   2  15        901.30        922.79        12.19 o                         
  -2   2  15         42.06         45.34         2.86 o                         
  -1   2  15         81.47         82.65         3.61 o                         
   0   2  15        225.25        241.21         5.92 o                         
   1   2  15          2.63          4.62         1.00 o                         
   2   2  15        332.83        339.24         6.33 o                         
   3   2  15          7.89          6.59         0.97 o                         
   4   2  15        290.31        295.30         6.24 o                         
   5   2  15         65.35         62.89         2.53 o                         
   6   2  15         37.53         30.69         2.57 o                         
 -11   3  15        214.27        209.11         6.14 o                         
 -10   3  15        514.83        493.16        29.04 o                         
  -9   3  15        107.42        109.09         3.86 o                         
  -8   3  15       1626.80       1730.65        27.30 o                         
  -7   3  15        303.41        321.45         6.83 o                         
  -6   3  15         27.82         31.59         2.04 o                         
  -5   3  15          0.15          0.92         0.83 o                         
  -4   3  15          8.37          9.74         1.15 o                         
  -3   3  15       1068.15       1094.68        11.56 o                         
  -2   3  15        343.99        352.75         9.90 o                         
  -1   3  15        255.41        258.34         5.52 o                         
   0   3  15        351.65        352.39         6.19 o                         
   1   3  15          8.09         10.10         1.45 o                         
   2   3  15        170.89        154.55         9.92 o                         
   3   3  15        689.86        602.86        38.61 o                         
   4   3  15         15.25         16.15         1.68 o                         
  -7   4  15         90.75         88.37         3.93 o                         
  -6   4  15         99.08         95.95         4.32 o                         
  -5   4  15        132.97        135.77         5.22 o                         
  -4   4  15          0.81          0.71         0.85 o                         
  -3   4  15         19.92         20.75         2.20 o                         
  -2   4  15        124.58        125.15         5.00 o                         
  -1   4  15        156.87        137.21         5.02 o                         
   0   4  15          5.00          4.47         0.96 o                         
   1   4  15         32.93         32.39         2.17 o                         
 -12   0  16        330.76        285.00         7.67 o                         
 -11   0  16       1472.28       1313.30        18.96 o                         
 -10   0  16        375.21        385.89        10.58 o                         
  -9   0  16        109.17        126.87         6.55 o                         
  -8   0  16         15.72         21.64         3.08 o                         
  -7   0  16        223.55        210.27         9.20 o                         
  -6   0  16          1.03         -0.16         1.47 o                         
  -5   0  16       1088.20       1149.79        22.65 o                         
  -4   0  16        411.31        449.27        14.34 o                         
  -3   0  16       1061.94       1140.90        22.88 o                         
  -2   0  16        836.70        897.80        20.22 o                         
  -1   0  16        220.59        248.89        10.53 o                         
   0   0  16        576.59        596.34        16.02 o                         
   1   0  16       1278.66       1373.20        23.72 o                         
   2   0  16         94.39        119.52         6.77 o                         
   3   0  16       1893.15       1970.57        25.71 o                         
   4   0  16        540.85        548.30        12.45 o                         
   5   0  16        347.22        302.72         8.19 o                         
 -12   1  16        111.13         94.68         4.87 o                         
 -11   1  16         24.48         33.32         3.12 o                         
 -10   1  16       1113.90       1164.83        19.34 o                         
  -9   1  16        611.73        688.46        10.67 o                         
  -8   1  16         14.25         13.40         1.76 o                         
  -7   1  16          9.35          9.82         1.71 o                         
  -6   1  16        295.57        304.75         7.53 o                         
  -5   1  16        244.97        273.74         7.23 o                         
  -4   1  16        191.36        192.72         6.27 o                         
  -3   1  16          2.50          0.93         0.94 o                         
  -2   1  16        172.27        184.40         6.02 o                         
  -1   1  16        131.58        144.51         5.29 o                         
   0   1  16        589.86        627.59        10.72 o                         
   1   1  16         50.62         48.57         2.42 o                         
   2   1  16        495.91        500.37         7.08 o                         
   3   1  16         40.00         39.08         3.15 o                         
   4   1  16        298.36        294.50         9.15 o                         
   5   1  16         12.43         15.36         1.99 o                         
 -11   2  16         78.87         70.70         4.19 o                         
 -10   2  16        174.24        172.84         6.74 o                         
  -9   2  16        453.11        447.71        10.84 o                         
  -8   2  16         67.97         67.69         2.59 o                         
  -7   2  16        243.21        236.29         5.04 o                         
  -6   2  16        958.83        971.90        10.48 o                         
  -5   2  16        372.05        376.32         8.15 o                         
  -4   2  16        467.43        479.02         8.89 o                         
  -3   2  16        511.68        505.56         7.79 o                         
  -2   2  16         10.49         10.50         1.38 o                         
  -1   2  16        386.98        408.69         7.62 o                         
   0   2  16        385.36        403.98         7.38 o                         
   1   2  16         25.78         21.14         1.43 o                         
   2   2  16         41.93         43.69         2.99 o                         
   3   2  16          6.50          6.07         1.57 o                         
   4   2  16        140.12        113.24         4.65 o                         
  -8   3  16        130.49        136.84         3.50 o                         
  -7   3  16         18.56         18.00         1.41 o                         
  -6   3  16          3.53          3.29         0.76 o                         
  -5   3  16          3.52          6.43         1.09 o                         
  -4   3  16         52.92         49.92         2.10 o                         
  -3   3  16          4.17          5.12         0.71 o                         
  -2   3  16         60.14         52.49         1.79 o                         
  -1   3  16         71.90         69.46         2.89 o                         
   0   3  16         26.43         21.53         1.47 o                         
   1   3  16        627.78        577.98         9.08 o                         
 -10   1  17          2.67          5.26         1.19 o                         
  -9   1  17        395.80        397.91         9.91 o                         
  -8   1  17         98.88        100.58         6.31 o                         
  -7   1  17         66.25         69.56         3.29 o                         
  -6   1  17        437.69        459.63         7.08 o                         
  -5   1  17          6.79          7.14         1.59 o                         
  -4   1  17        536.18        565.20         9.97 o                         
  -3   1  17        599.64        644.51        10.63 o                         
  -2   1  17        131.37        137.20         4.89 o                         
  -1   1  17         66.50         71.74         3.45 o                         
   0   1  17         47.74         41.04         2.54 o                         
   1   1  17          6.14          7.75         2.15 o                         
   2   1  17        352.57        354.82         9.14 o                         
   3   1  17        173.62        147.74         5.25 o                         
  -9   2  17        319.55        303.02         7.39 o                         
  -8   2  17        613.34        612.61        11.56 o                         
  -7   2  17        117.64        125.88         3.80 o                         
  -6   2  17        252.14        238.17         5.60 o                         
  -5   2  17        298.14        284.06         5.82 o                         
  -4   2  17        273.13        269.36         5.03 o                         
  -3   2  17          1.13          1.78         1.33 o                         
  -2   2  17         11.11         11.17         1.42 o                         
  -1   2  17        131.28        122.54         6.88 o                         
   0   2  17         50.51         43.14         2.16 o                         
   1   2  17         19.88         15.58         1.79 o                         
  -7   0  18          0.41          0.61         0.41 o                         
  -6   0  18        552.60        596.77         7.54 o                         
  -5   0  18        427.84        450.22         9.19 o                         
  -4   0  18       2150.86       2214.07        21.14 o                         
  -3   0  18         96.93         91.20         4.04 o                         
  -2   0  18        634.50        601.98         9.96 o                         
  -1   0  18        263.58        248.57         6.83 o                         
  -7   1  18        983.61       1000.34        13.20 o                         
  -6   1  18         12.64         18.69         1.42 o                         
  -5   1  18        802.25        822.53        17.92 o                         
  -4   1  18          1.30          2.00         0.96 o                         
  -3   1  18        144.87        144.05         3.22 o                         
  -2   1  18         99.60         95.44         3.12 o                         
  -1   1  18        799.89        770.33         8.11 o                         
                                                                                
